# Supplementary material for: Temperature dependence of crystal melt coexistence for supported polyethylene filaments
Source: Nat Commun. 2025 Dec 13;16:11127. doi: 10.1038/s41467-025-67465-2 (PMC12706021; doi:10.1038/s41467-025-67465-2)
Supplement: Supplementary file 3 — Source data [file 41467_2025_67465_MOESM3_ESM.xlsx]

## Sheet: Figure 1 e
Y [nm]	Height [nm]	Phase [°]
0.17578	-0.02261	-0.34365
0.35156	-0.01442	-0.31418
0.52734	-0.00655	-0.28613
0.70313	0.000986501	-0.2595
0.87891	0.0082	-0.23429
1.05469	0.01508	-0.2105
1.23047	0.02163	-0.18813
1.40625	0.02785	-0.16718
1.58203	0.03374	-0.14766
1.75781	0.03931	-0.12955
1.93359	0.04454	-0.11286
2.10938	0.04945	-0.0976
2.28516	0.05403	-0.08375
2.46094	0.05043	-0.06705
2.63672	0.05994	-0.05619
2.8125	0.07093	-0.04897
2.98828	0.07299	-0.04326
3.16406	0.07595	-0.03828
3.33984	0.07651	-0.03192
3.51563	0.08089	-0.02391
3.69141	0.08358	-0.01715
3.86719	0.08134	-0.01089
4.04297	0.06271	-0.00497
4.21875	0.04889	0.0038
4.39453	0.04312	0.01047
4.57031	0.03199	0.0125
4.74609	0.02343	0.01169
4.92188	0.01989	0.01288
5.09766	0.02288	0.01621
5.27344	0.02219	0.01728
5.44922	0.01999	0.01592
5.625	0.01666	0.01429
5.80078	0.00393	0.01413
5.97656	-0.00914	0.01584
6.15234	-0.01382	0.01528
6.32813	-0.01901	0.01086
6.50391	-0.01366	0.00615
6.67969	-0.00682	-6.14093e-05
6.85547	0.00472	-0.00436
7.03125	0.00958	-0.00505
7.20703	0.01022	-0.0068
7.38281	0.00616	-0.00946
7.55859	-0.00508	-0.01008
7.73438	-0.00891	-0.00788
7.91016	-0.01055	-0.00428
8.08594	-0.00989	-0.00162
8.26172	-0.01445	0.00398
8.4375	-0.00585	0.01292
8.61328	0.00251	0.02308
8.78906	0.00773	0.03492
8.96484	0.01291	0.04289
9.14063	0.01221	0.04722
9.31641	0.02202	0.04897
9.49219	0.02787	0.05354
9.66797	0.02767	0.06142
9.84375	0.02996	0.06758
10.0195	0.03506	0.0715
10.1953	0.03735	0.07394
10.3711	0.0347	0.07143
10.5469	0.03204	0.06685
10.7227	0.04477	0.06377
10.8984	0.04389	0.05633
11.0742	0.03699	0.04929
11.25	0.02498	0.04467
11.4258	0.01689	0.03649
11.6016	0.000821357	0.02569
11.7773	-0.00279	0.01875
11.9531	-0.00773	0.02003
12.1289	-0.00633	0.02267
12.3047	-0.01021	0.02346
12.4805	-0.01114	0.02676
12.6562	-0.00979	0.02934
12.832	-0.01731	0.03305
13.0078	-0.02096	0.03531
13.1836	-0.0168	0.03203
13.3594	-0.01634	0.02837
13.5352	-0.00531	0.02792
13.7109	-0.00276	0.03253
13.8867	0.00174	0.03904
14.0625	0.00138	0.04654
14.2383	0.00815	0.05289
14.4141	0.00159	0.05576
14.5898	-0.00136	0.05153
14.7656	0.0033	0.04471
14.9414	0.01612	0.03982
15.1172	0.01629	0.03351
15.293	0.01781	0.02578
15.4688	0.01182	0.01974
15.6445	0.01375	0.01346
15.8203	0.01017	0.00554
15.9961	0.01525	-0.000657125
16.1719	0.01231	-0.00582
16.3477	0.01708	-0.0165
16.5234	0.02107	-0.03307
16.6992	0.02708	-0.05178
16.875	0.02923	-0.0699
17.0508	0.02852	-0.08661
17.2266	0.0354	-0.10483
17.4023	0.05791	-0.1234
17.5781	0.07891	-0.13962
17.7539	0.08729	-0.15282
17.9297	0.08527	-0.16174
18.1055	0.08772	-0.16482
18.2812	0.08663	-0.1642
18.457	0.09022	-0.16796
18.6328	0.09263	-0.17596
18.8086	0.08927	-0.18269
18.9844	0.08992	-0.1834
19.1602	0.09228	-0.17935
19.3359	0.08409	-0.17768
19.5117	0.0777	-0.17894
19.6875	0.06795	-0.17936
19.8633	0.06689	-0.17991
20.0391	0.06359	-0.18429
20.2148	0.06771	-0.19049
20.3906	0.0785	-0.20009
20.5664	0.08804	-0.21533
20.7422	0.10121	-0.24155
20.918	0.11648	-0.28302
21.0938	0.12897	-0.34473
21.2695	0.14716	-0.42755
21.4453	0.17959	-0.5258
21.6211	0.21762	-0.63384
21.7969	0.2479	-0.75268
21.9727	0.26175	-0.88062
22.1484	0.28191	-1.01572
22.3242	0.30755	-1.15954
22.5	0.33432	-1.31567
22.6758	0.36164	-1.48664
22.8516	0.38526	-1.66747
23.0273	0.39899	-1.85272
23.2031	0.41832	-2.0398
23.3789	0.43803	-2.22729
23.5547	0.46198	-2.41266
23.7305	0.48479	-2.59195
23.9062	0.49553	-2.76519
24.082	0.51074	-2.93201
24.2578	0.52357	-3.0936
24.4336	0.54255	-3.25014
24.6094	0.57156	-3.40479
24.7852	0.59533	-3.55773
24.9609	0.61757	-3.71083
25.1367	0.63639	-3.86355
25.3125	0.6591	-4.01369
25.4883	0.68663	-4.15742
25.6641	0.70837	-4.29192
25.8398	0.71946	-4.41825
26.0156	0.73553	-4.53951
26.1914	0.74421	-4.65461
26.3672	0.76865	-4.76284
26.543	0.79584	-4.86329
26.7188	0.82661	-4.95496
26.8945	0.85604	-5.03456
27.0703	0.87704	-5.09809
27.2461	0.89135	-5.14169
27.4219	0.90459	-5.16375
27.5977	0.92652	-5.1664
27.7734	0.94652	-5.1516
27.9492	0.95939	-5.12135
28.125	0.97341	-5.0777
28.3008	0.98594	-5.01976
28.4766	1.00385	-4.94405
28.6523	1.02853	-4.84877
28.8281	1.05863	-4.73779
29.0039	1.08934	-4.61229
29.1797	1.11993	-4.47674
29.3555	1.15687	-4.33408
29.5312	1.19165	-4.18846
29.707	1.22653	-4.04094
29.8828	1.26229	-3.89151
30.0586	1.29421	-3.74079
30.2344	1.3365	-3.58764
30.4102	1.38638	-3.42877
30.5859	1.4525	-3.26437
30.7617	1.51471	-3.09756
30.9375	1.57085	-2.9278
31.1133	1.63073	-2.75247
31.2891	1.68226	-2.57216
31.4648	1.73906	-2.38845
31.6406	1.80401	-2.20514
31.8164	1.86378	-2.02588
31.9922	1.92134	-1.85065
32.168	1.9782	-1.67641
32.3438	2.0221	-1.50189
32.5195	2.06643	-1.32794
32.6953	2.11359	-1.15698
32.8711	2.16321	-0.99428
33.0469	2.22448	-0.84484
33.2227	2.28757	-0.70626
33.3984	2.35214	-0.57821
33.5742	2.42466	-0.45955
33.75	2.49258	-0.35012
33.9258	2.56655	-0.25026
34.1016	2.63273	-0.15821
34.2773	2.6963	-0.06544
34.4531	2.76516	0.03241
34.6289	2.83504	0.13236
34.8047	2.90861	0.22725
34.9805	2.97763	0.31615
35.1562	3.03789	0.40149
35.332	3.10414	0.48408
35.5078	3.16391	0.56549
35.6836	3.2251	0.6475
35.8594	3.27365	0.73015
36.0352	3.32668	0.81515
36.2109	3.38362	0.89984
36.3867	3.42907	0.98012
36.5625	3.47056	1.05357
36.7383	3.52103	1.11899
36.9141	3.5717	1.18013
37.0898	3.63421	1.2382
37.2656	3.70402	1.29292
37.4414	3.78206	1.34759
37.6172	3.8639	1.39915
37.793	3.94508	1.44131
37.9688	4.01544	1.47179
38.1445	4.10272	1.4921
38.3203	4.18984	1.50735
38.4961	4.28165	1.52456
38.6719	4.36399	1.54417
38.8477	4.44442	1.56193
39.0234	4.5209	1.57668
39.1992	4.59819	1.5904
39.375	4.66739	1.60383
39.5508	4.73598	1.61647
39.7266	4.80879	1.63096
39.9023	4.87453	1.6469
40.0781	4.93285	1.66575
40.2539	4.9929	1.68984
40.4297	5.04336	1.7168
40.6055	5.09746	1.74478
40.7812	5.14811	1.77517
40.957	5.20067	1.81012
41.1328	5.25251	1.85091
41.3086	5.30108	1.89107
41.4844	5.35347	1.92835
41.6602	5.406	1.9645
41.8359	5.44689	1.99722
42.0117	5.48332	2.02236
42.1875	5.52795	2.04232
42.3633	5.58003	2.05821
42.5391	5.62536	2.0695
42.7148	5.66738	2.08067
42.8906	5.69852	2.09826
43.0664	5.72743	2.12271
43.2422	5.75452	2.15176
43.418	5.78693	2.18374
43.5938	5.82364	2.21447
43.7695	5.86911	2.23673
43.9453	5.91978	2.25211
44.1211	5.95435	2.2659
44.2969	6.00728	2.28444
44.4727	6.0615	2.30941
44.6484	6.11922	2.34022
44.8242	6.18007	2.37497
45	6.22595	2.40628
45.1758	6.27399	2.42975
45.3516	6.32633	2.44694
45.5273	6.37384	2.45917
45.7031	6.41607	2.47266
45.8789	6.45308	2.49169
46.0547	6.48427	2.51338
46.2305	6.51675	2.5332
46.4062	6.55115	2.54648
46.582	6.58244	2.55205
46.7578	6.60527	2.55297
46.9336	6.62637	2.55462
47.1094	6.64883	2.5612
47.2852	6.6641	2.57328
47.4609	6.68443	2.58699
47.6367	6.71378	2.5984
47.8125	6.75331	2.60148
47.9883	6.79883	2.59482
48.1641	6.84362	2.58422
48.3398	6.87522	2.57547
48.5156	6.91614	2.57198
48.6914	6.94364	2.57119
48.8672	6.97448	2.56986
49.043	6.99003	2.56923
49.2188	6.99862	2.56569
49.3945	7.01429	2.56232
49.5703	7.0294	2.56442
49.7461	7.03628	2.56911
49.9219	7.03737	2.57522
50.0977	7.0461	2.58355
50.2734	7.05973	2.59126
50.4492	7.06706	2.59688
50.625	7.06392	2.59594
50.8008	7.06509	2.59268
50.9766	7.06078	2.59136
51.1523	7.05897	2.59237
51.3281	7.05619	2.59503
51.5039	7.04604	2.59855
51.6797	7.04699	2.6019
51.8555	7.05275	2.60526
52.0312	7.06745	2.60931
52.207	7.08868	2.61556
52.3828	7.09968	2.62193
52.5586	7.10047	2.62746
52.7344	7.10424	2.63434
52.9102	7.10528	2.64122
53.0859	7.09209	2.64956
53.2617	7.07279	2.65975
53.4375	7.06888	2.66895
53.6133	7.05155	2.67561
53.7891	7.03411	2.67686
53.9648	7.0248	2.67276
54.1406	7.01752	2.66492
54.3164	7.02509	2.65402
54.4922	7.01842	2.64105
54.668	6.99949	2.62744
54.8438	6.98011	2.61446
55.0195	6.95888	2.60421
55.1953	6.92858	2.59903
55.3711	6.893	2.5948
55.5469	6.87072	2.58682
55.7227	6.84556	2.57498
55.8984	6.83078	2.56531
56.0742	6.81918	2.56262
56.25	6.8054	2.56618
56.4258	6.79771	2.5726
56.6016	6.77272	2.57699
56.7773	6.74556	2.57822
56.9531	6.71783	2.57699
57.1289	6.68745	2.57269
57.3047	6.65597	2.56452
57.4805	6.62639	2.55433
57.6562	6.59346	2.54606
57.832	6.54383	2.54107
58.0078	6.51518	2.53788
58.1836	6.48382	2.53419
58.3594	6.44761	2.52468
58.5352	6.41029	2.51087
58.7109	6.35257	2.4967
58.8867	6.28756	2.48315
59.0625	6.22883	2.4709
59.2383	6.1669	2.45815
59.4141	6.11134	2.44411
59.5898	6.05627	2.42544
59.7656	6.00412	2.40289
59.9414	5.94572	2.38012
60.1172	5.89444	2.36148
60.293	5.84525	2.34735
60.4688	5.7942	2.33324
60.6445	5.74992	2.31651
60.8203	5.69935	2.29584
60.9961	5.65371	2.27202
61.1719	5.59816	2.24827
61.3477	5.5398	2.22616
61.5234	5.47776	2.20416
61.6992	5.41325	2.18405
61.875	5.34498	2.16471
62.0508	5.27596	2.14416
62.2266	5.21305	2.12076
62.4023	5.13862	2.09047
62.5781	5.06906	2.05543
62.7539	4.99725	2.02038
62.9297	4.92714	1.98662
63.1055	4.85927	1.95683
63.2812	4.80239	1.93062
63.457	4.74619	1.90598
63.6328	4.69135	1.8818
63.8086	4.63592	1.85895
63.9844	4.56979	1.83767
64.1602	4.5087	1.8149
64.3359	4.45123	1.78877
64.5117	4.39452	1.76137
64.6875	4.33782	1.73316
64.8633	4.27436	1.70503
65.0391	4.19468	1.67825
65.2148	4.10425	1.65305
65.3906	4.00164	1.62824
65.5664	3.89637	1.60221
65.7422	3.78172	1.5728
65.918	3.66733	1.54114
66.0938	3.55059	1.50585
66.2695	3.4413	1.466
66.4453	3.33581	1.42215
66.6211	3.22664	1.37405
66.7969	3.12132	1.32292
66.9727	3.00845	1.27031
67.1484	2.90105	1.21801
67.3242	2.79582	1.16609
67.5	2.68672	1.11276
67.6758	2.58943	1.05608
67.8516	2.48968	0.99445
68.0273	2.39358	0.92706
68.2031	2.28525	0.85255
68.3789	2.20315	0.7694
68.5547	2.12055	0.67917
68.7305	2.03243	0.58695
68.9062	1.94983	0.49251
69.082	1.8576	0.39455
69.2578	1.75926	0.29342
69.4336	1.67158	0.19105
69.6094	1.59901	0.0859
69.7852	1.53393	-0.02424
69.9609	1.46736	-0.14255
70.1367	1.40658	-0.26915
70.3125	1.35463	-0.40492
70.4883	1.32271	-0.54839
70.6641	1.28673	-0.69735
70.8398	1.2373	-0.85188
71.0156	1.1973	-1.01411
71.1914	1.15408	-1.18113
71.3672	1.11807	-1.34951
71.543	1.08608	-1.51988
71.7188	1.04671	-1.69194
71.8945	1.01152	-1.86748
72.0703	0.97427	-2.0448
72.2461	0.93946	-2.22282
72.4219	0.89925	-2.40042
72.5977	0.87165	-2.57797
72.7734	0.82559	-2.75184
72.9492	0.78563	-2.91836
73.125	0.74357	-3.07701
73.3008	0.70656	-3.22509
73.4766	0.67323	-3.36276
73.6523	0.64573	-3.49036
73.8281	0.63517	-3.61151
74.0039	0.60993	-3.7261
74.1797	0.58495	-3.83556
74.3555	0.56243	-3.93835
74.5312	0.54771	-4.03308
74.707	0.54862	-4.11677
74.8828	0.52919	-4.18815
75.0586	0.50814	-4.24786
75.2344	0.49313	-4.29591
75.4102	0.47456	-4.33178
75.5859	0.4641	-4.35485
75.7617	0.44769	-4.36504
75.9375	0.42787	-4.35995
76.1133	0.41118	-4.33694
76.2891	0.40157	-4.29433
76.4648	0.39134	-4.23151
76.6406	0.38241	-4.15038
76.8164	0.37294	-4.05781
76.9922	0.35588	-3.95036
77.168	0.34466	-3.82359
77.3438	0.32588	-3.67609
77.5195	0.30547	-3.51117
77.6953	0.2735	-3.33338
77.8711	0.2548	-3.14424
78.0469	0.24254	-2.94769
78.2227	0.21616	-2.7459
78.3984	0.20098	-2.53962
78.5742	0.18775	-2.32803
78.75	0.17747	-2.11523
78.9258	0.17058	-1.90393
79.1016	0.14657	-1.69711
79.2773	0.13253	-1.49944
79.4531	0.11634	-1.31418
79.6289	0.10158	-1.14206
79.8047	0.09503	-0.97895
79.9805	0.0829	-0.82733
80.1562	0.07357	-0.68869
80.332	0.06406	-0.56048
80.5078	0.06407	-0.44337
80.6836	0.05816	-0.34241
80.8594	0.05607	-0.2625
81.0352	0.04778	-0.20334
81.2109	0.04436	-0.15581
81.3867	0.04227	-0.11496
81.5625	0.03197	-0.08233
81.7383	0.02531	-0.05828
81.9141	0.01794	-0.03827
82.0898	0.02624	-0.02114
82.2656	0.0305	-0.00699
82.4414	0.03519	0.00314
82.6172	0.04777	0.0098
82.793	0.04775	0.01128
82.9688	0.04769	0.01029
83.1445	0.05494	0.0076
83.3203	0.06161	0.00124
83.4961	0.07231	-0.01024
83.6719	0.07519	-0.02222
83.8477	0.0687	-0.03019
84.0234	0.07044	-0.03144
84.1992	0.06469	-0.03485
84.375	0.0651	-0.04072
84.5508	0.06478	-0.04271
84.7266	0.0603	-0.04049
84.9023	0.04596	-0.03777
85.0781	0.03522	-0.03616
85.2539	0.02021	-0.03428
85.4297	0.00966	-0.03256
85.6055	-0.00919	-0.03225
85.7812	-0.0245	-0.03152
85.957	-0.03086	-0.02646
86.1328	-0.04751	-0.01732
86.3086	-0.05403	-0.00951
86.4844	-0.06002	-0.00397
86.6602	-0.08029	0.00492
86.8359	-0.09402	0.01675
87.0117	-0.11199	0.02586
87.1875	-0.11256	0.03372
87.3633	-0.10209	0.035
87.5391	-0.09214	0.02845
87.7148	-0.08604	0.01949
87.8906	-0.08464	0.01207
88.0664	-0.08234	0.00789
88.2422	-0.0791	0.00305
88.418	-0.07494	-0.00245
88.5938	-0.06984	-0.00861
88.7695	-0.06382	-0.01542
88.9453	-0.05686	-0.02289
89.1211	-0.04898	-0.03102
89.2969	-0.04016	-0.0398
89.4727	-0.03042	-0.04925
89.6484	-0.01974	-0.05934
89.8242	-0.00813	-0.0701
90	0.00441	-0.08151

## Sheet: Figure 2 a
Y [nm]	Height [nm]
	A	B	C	D	E
0.17578	-0.02261	--	--	--	--
0.35156	-0.01442	--	--	--	--
0.52734	-0.00655	--	--	--	--
0.70313	0.000986501	--	--	--	--
0.87891	0.0082	--	--	--	--
1.05469	0.01508	--	--	--	--
1.23047	0.02163	--	--	--	--
1.40625	0.02785	--	--	--	--
1.58203	0.03374	--	--	--	--
1.75781	0.03931	--	--	--	--
1.93359	0.04454	--	--	--	--
2.10938	0.04945	--	--	--	--
2.28516	0.05403	--	--	--	--
2.46094	0.05043	--	--	--	--
2.63672	0.05994	--	--	--	--
2.8125	0.07093	--	--	--	--
2.98828	0.07299	--	--	--	--
3.16406	0.07595	-0.08595	--	--	--
3.33984	0.07651	-0.07958	--	--	--
3.51563	0.08089	-0.07343	--	--	--
3.69141	0.08358	-0.0675	--	-0.00589	--
3.86719	0.08134	-0.0618	--	-0.00775	--
4.04297	0.06271	-0.05632	-0.07	-0.00963	--
4.21875	0.04889	-0.05107	-0.06435	-0.01151	--
4.39453	0.04312	-0.04604	-0.05907	-0.01341	--
4.57031	0.03199	-0.04123	-0.05416	-0.01532	--
4.74609	0.02343	-0.03665	-0.04963	-0.01724	--
4.92188	0.01989	-0.03229	-0.04547	-0.01917	-0.00633
5.09766	0.02288	-0.02815	-0.04169	-0.02111	-0.00923
5.27344	0.02219	-0.02424	-0.03828	-0.02306	-0.01196
5.44922	0.01999	-0.02945	-0.03524	-0.02503	-0.01455
5.625	0.01666	-0.02147	-0.03258	-0.027	-0.01697
5.80078	0.00393	-0.01077	-0.03029	-0.02899	-0.01924
5.97656	-0.00914	-0.0059	-0.02838	-0.02583	-0.02135
6.15234	-0.01382	-0.00733	-0.02684	-0.02697	-0.02331
6.32813	-0.01901	-0.00277	-0.02455	-0.03008	-0.02511
6.50391	-0.01366	0.00358	-0.01992	-0.03132	-0.02675
6.67969	-0.00682	7.36136e-06	-0.02176	-0.03153	-0.02824
6.85547	0.00472	-0.00509	-0.0269	-0.02662	-0.02957
7.03125	0.00958	-0.02097	-0.02426	-0.03123	-0.03074
7.20703	0.01022	-0.03509	-0.01283	-0.03311	-0.03565
7.38281	0.00616	-0.04206	-0.00306	-0.03748	-0.03516
7.55859	-0.00508	-0.04657	0.00102	-0.04273	-0.02577
7.73438	-0.00891	-0.05133	-0.00143	-0.03181	-0.02151
7.91016	-0.01055	-0.05533	0.00164	-0.02272	-0.02914
8.08594	-0.00989	-0.05896	0.01013	-0.00671	-0.03137
8.26172	-0.01445	-0.05875	0.01503	0.00247	-0.04095
8.4375	-0.00585	-0.06146	0.01197	0.01447	-0.04935
8.61328	0.00251	-0.0585	0.00785	0.03296	-0.05713
8.78906	0.00773	-0.05979	0.01237	0.04269	-0.04705
8.96484	0.01291	-0.07031	0.01282	0.05108	-0.05062
9.14063	0.01221	-0.07878	0.01558	0.0641	-0.05609
9.31641	0.02202	-0.07797	0.00766	0.07316	-0.05766
9.49219	0.02787	-0.06838	-0.01118	0.07487	-0.0625
9.66797	0.02767	-0.06232	-0.02144	0.06458	-0.06583
9.84375	0.02996	-0.05958	-0.04138	0.0663	-0.07726
10.0195	0.03506	-0.04515	-0.04159	0.06111	-0.09171
10.1953	0.03735	-0.03744	-0.05222	0.05921	-0.09824
10.3711	0.0347	-0.03973	-0.0514	0.0598	-0.09003
10.5469	0.03204	-0.03997	-0.04785	0.04549	-0.09529
10.7227	0.04477	-0.04191	-0.04507	0.03019	-0.09445
10.8984	0.04389	-0.04387	-0.03527	0.01831	-0.0904
11.0742	0.03699	-0.03953	-0.02506	0.00836	-0.0933
11.25	0.02498	-0.04147	-0.0019	0.00892	-0.10404
11.4258	0.01689	-0.02565	0.00803	0.01166	-0.10001
11.6016	0.000821357	-0.0117	0.01573	0.00496	-0.10656
11.7773	-0.00279	-0.00276	0.02542	0.00431	-0.11184
11.9531	-0.00773	-0.00213	0.02699	0.01407	-0.11766
12.1289	-0.00633	-0.00252	0.02794	0.00583	-0.11865
12.3047	-0.01021	0.00447	0.03001	0.00382	-0.11214
12.4805	-0.01114	0.00336	0.03355	-0.00396	-0.1097
12.6562	-0.00979	0.00472	0.02257	-0.00804	-0.10873
12.832	-0.01731	0.004	0.01626	-0.01099	-0.09886
13.0078	-0.02096	-0.00698	0.01146	-0.01639	-0.08624
13.1836	-0.0168	-0.01087	0.00274	-0.01184	-0.07997
13.3594	-0.01634	-0.01177	-0.0041	-0.01109	-0.06085
13.5352	-0.00531	-0.01196	-0.01863	-0.02118	-0.04666
13.7109	-0.00276	-0.01746	-0.02492	-0.02008	-0.03794
13.8867	0.00174	-0.0307	-0.027	-0.0194	-0.02207
14.0625	0.00138	-0.03263	-0.04184	-0.01027	-0.01996
14.2383	0.00815	-0.03615	-0.03997	-0.00406	-0.01325
14.4141	0.00159	-0.03899	-0.04574	0.00156	0.00201
14.5898	-0.00136	-0.04819	-0.04171	0.000982019	0.00981
14.7656	0.0033	-0.05602	-0.03829	-0.00236	0.0248
14.9414	0.01612	-0.06384	-0.05291	-0.00581	0.03106
15.1172	0.01629	-0.06821	-0.05966	-0.01031	0.03082
15.293	0.01781	-0.07195	-0.06684	-0.00532	0.02462
15.4688	0.01182	-0.07895	-0.06963	0.00808	0.02789
15.6445	0.01375	-0.07104	-0.07513	0.00656	0.03763
15.8203	0.01017	-0.07511	-0.07165	0.01456	0.03232
15.9961	0.01525	-0.07299	-0.06383	0.01715	0.0317
16.1719	0.01231	-0.07809	-0.06153	0.01499	0.03806
16.3477	0.01708	-0.07411	-0.05624	0.00904	0.03566
16.5234	0.02107	-0.0744	-0.04923	0.00899	0.02204
16.6992	0.02708	-0.07976	-0.03701	0.01274	0.01324
16.875	0.02923	-0.08107	-0.01995	0.00923	0.00581
17.0508	0.02852	-0.08016	0.00516	0.01777	0.00384
17.2266	0.0354	-0.0805	0.02776	0.02231	0.000103809
17.4023	0.05791	-0.05977	0.04827	0.02571	0.0058
17.5781	0.07891	-0.04831	0.05593	0.02426	0.0069
17.7539	0.08729	-0.0337	0.06012	0.01895	0.00535
17.9297	0.08527	-0.02674	0.06583	0.02403	0.00854
18.1055	0.08772	-0.02636	0.06834	0.02662	0.01873
18.2812	0.08663	-0.02233	0.06516	0.02302	0.02488
18.457	0.09022	-0.02736	0.08085	0.02086	0.0279
18.6328	0.09263	-0.02699	0.08322	0.02021	0.03213
18.8086	0.08927	-0.03778	0.08492	0.01984	0.03522
18.9844	0.08992	-0.03453	0.08833	0.02335	0.03477
19.1602	0.09228	-0.03159	0.07951	0.02614	0.03082
19.3359	0.08409	-0.03392	0.08088	0.04401	0.03171
19.5117	0.0777	-0.0237	0.08734	0.05906	0.03316
19.6875	0.06795	-0.02432	0.09103	0.06722	0.03874
19.8633	0.06689	-0.02215	0.09441	0.06269	0.03271
20.0391	0.06359	-0.02077	0.08782	0.06961	0.02329
20.2148	0.06771	-0.01735	0.08182	0.06136	0.01862
20.3906	0.0785	-0.01708	0.06684	0.05953	0.02042
20.5664	0.08804	-0.01015	0.06056	0.05883	0.01185
20.7422	0.10121	-0.01351	0.05848	0.05435	0.0113
20.918	0.11648	-0.01084	0.06338	0.049	0.01988
21.0938	0.12897	-0.000598194	0.06246	0.03785	0.01822
21.2695	0.14716	0.02546	0.06098	0.03386	0.0167
21.4453	0.17959	0.03857	0.05571	0.02128	0.00828
21.6211	0.21762	0.06383	0.05219	0.02022	0.0072
21.7969	0.2479	0.07921	0.04257	0.00587	0.00466
21.9727	0.26175	0.09814	0.03836	-0.0027	0.01256
22.1484	0.28191	0.11563	0.04246	-0.00329	0.02847
22.3242	0.30755	0.12871	0.04721	-0.00624	0.03879
22.5	0.33432	0.14683	0.05362	-0.00635	0.04694
22.6758	0.36164	0.15795	0.06361	0.00118	0.05326
22.8516	0.38526	0.16661	0.07254	0.0046	0.05471
23.0273	0.39899	0.18361	0.07842	0.02046	0.05831
23.2031	0.41832	0.20957	0.08486	0.03314	0.04934
23.3789	0.43803	0.22678	0.08274	0.05033	0.04862
23.5547	0.46198	0.2437	0.08935	0.05792	0.04712
23.7305	0.48479	0.2659	0.08651	0.05772	0.03946
23.9062	0.49553	0.26814	0.07607	0.06884	0.04312
24.082	0.51074	0.28104	0.06613	0.07982	0.04756
24.2578	0.52357	0.29063	0.04656	0.08748	0.06038
24.4336	0.54255	0.2942	0.03564	0.10244	0.06895
24.6094	0.57156	0.29661	0.02196	0.109	0.08252
24.7852	0.59533	0.29367	0.01975	0.10953	0.08832
24.9609	0.61757	0.28546	0.02176	0.10488	0.08968
25.1367	0.63639	0.29168	0.0209	0.1033	0.08633
25.3125	0.6591	0.3012	0.02159	0.1085	0.08215
25.4883	0.68663	0.30006	0.02923	0.10523	0.08499
25.6641	0.70837	0.29885	0.03282	0.10541	0.0809
25.8398	0.71946	0.29945	0.03678	0.11104	0.08595
26.0156	0.73553	0.29884	0.04256	0.10982	0.09003
26.1914	0.74421	0.31049	0.05946	0.11999	0.10623
26.3672	0.76865	0.3215	0.07565	0.13028	0.11861
26.543	0.79584	0.32533	0.10078	0.13875	0.12166
26.7188	0.82661	0.34164	0.12776	0.14611	0.12553
26.8945	0.85604	0.36534	0.16234	0.15411	0.11877
27.0703	0.87704	0.38338	0.19306	0.17265	0.10796
27.2461	0.89135	0.40455	0.21599	0.19505	0.10736
27.4219	0.90459	0.42118	0.23242	0.20369	0.09722
27.5977	0.92652	0.43155	0.25761	0.21206	0.1003
27.7734	0.94652	0.45932	0.27745	0.21604	0.10646
27.9492	0.95939	0.47849	0.28339	0.22151	0.11236
28.125	0.97341	0.4933	0.29476	0.22846	0.12856
28.3008	0.98594	0.51137	0.30061	0.22293	0.1421
28.4766	1.00385	0.52628	0.28578	0.21804	0.15104
28.6523	1.02853	0.5483	0.28659	0.23144	0.15261
28.8281	1.05863	0.57991	0.28569	0.23157	0.16628
29.0039	1.08934	0.59733	0.29787	0.2398	0.16872
29.1797	1.11993	0.62634	0.3074	0.24894	0.16723
29.3555	1.15687	0.66002	0.31118	0.26113	0.18752
29.5312	1.19165	0.68735	0.32552	0.27438	0.21184
29.707	1.22653	0.71346	0.34136	0.28748	0.24344
29.8828	1.26229	0.75293	0.3585	0.31644	0.26278
30.0586	1.29421	0.78501	0.37948	0.34353	0.28387
30.2344	1.3365	0.82156	0.41569	0.37485	0.31101
30.4102	1.38638	0.87576	0.45566	0.39898	0.34213
30.5859	1.4525	0.92001	0.49295	0.42889	0.36953
30.7617	1.51471	0.97144	0.54279	0.46479	0.38491
30.9375	1.57085	1.03069	0.601	0.50322	0.41341
31.1133	1.63073	1.07923	0.66515	0.53972	0.43967
31.2891	1.68226	1.11446	0.72347	0.57683	0.46843
31.4648	1.73906	1.15376	0.7843	0.60845	0.49733
31.6406	1.80401	1.20768	0.85316	0.64179	0.52677
31.8164	1.86378	1.26374	0.92604	0.67569	0.56393
31.9922	1.92134	1.33815	0.98932	0.71301	0.60481
32.168	1.9782	1.39813	1.05506	0.75662	0.65516
32.3438	2.0221	1.46234	1.12292	0.79573	0.70824
32.5195	2.06643	1.52886	1.17885	0.84666	0.76392
32.6953	2.11359	1.6025	1.24132	0.91217	0.82214
32.8711	2.16321	1.68672	1.30974	0.98561	0.88331
33.0469	2.22448	1.77275	1.38365	1.05624	0.96092
33.2227	2.28757	1.84761	1.45851	1.1308	1.04
33.3984	2.35214	1.93627	1.52966	1.19948	1.12662
33.5742	2.42466	2.03111	1.5922	1.27257	1.22777
33.75	2.49258	2.11639	1.67098	1.35618	1.32433
33.9258	2.56655	2.20071	1.74045	1.44281	1.42623
34.1016	2.63273	2.2871	1.81987	1.53443	1.52139
34.2773	2.6963	2.37036	1.9027	1.62622	1.62348
34.4531	2.76516	2.4493	1.98521	1.7188	1.72432
34.6289	2.83504	2.53218	2.06091	1.7978	1.82512
34.8047	2.90861	2.61095	2.14368	1.86633	1.92701
34.9805	2.97763	2.69118	2.22291	1.94361	2.02425
35.1562	3.03789	2.76476	2.31659	2.00524	2.12332
35.332	3.10414	2.8385	2.40466	2.06878	2.21297
35.5078	3.16391	2.91511	2.4984	2.14216	2.29686
35.6836	3.2251	2.99873	2.58457	2.2267	2.37448
35.8594	3.27365	3.08416	2.67167	2.31159	2.46164
36.0352	3.32668	3.16343	2.75449	2.38863	2.55674
36.2109	3.38362	3.24346	2.84009	2.47803	2.65434
36.3867	3.42907	3.3243	2.91926	2.57278	2.74101
36.5625	3.47056	3.4074	2.99085	2.65776	2.81816
36.7383	3.52103	3.49293	3.06729	2.75863	2.89384
36.9141	3.5717	3.58115	3.15025	2.85898	2.972
37.0898	3.63421	3.67245	3.22112	2.95879	3.05533
37.2656	3.70402	3.75909	3.29401	3.05253	3.14125
37.4414	3.78206	3.84285	3.35991	3.1414	3.22867
37.6172	3.8639	3.92685	3.42231	3.23335	3.30839
37.793	3.94508	4.00775	3.48108	3.33782	3.37655
37.9688	4.01544	4.07805	3.55628	3.44136	3.44737
38.1445	4.10272	4.15969	3.61797	3.54015	3.52816
38.3203	4.18984	4.23812	3.69473	3.63158	3.61323
38.4961	4.28165	4.31291	3.76727	3.72247	3.69721
38.6719	4.36399	4.37963	3.82416	3.79907	3.77406
38.8477	4.44442	4.43929	3.88647	3.86927	3.85006
39.0234	4.5209	4.49981	3.9563	3.93816	3.91654
39.1992	4.59819	4.5501	4.01412	4.02067	3.98931
39.375	4.66739	4.6023	4.08942	4.08436	4.05346
39.5508	4.73598	4.64553	4.15465	4.16082	4.11553
39.7266	4.80879	4.6866	4.21624	4.23418	4.16549
39.9023	4.87453	4.72552	4.27365	4.3078	4.21923
40.0781	4.93285	4.76504	4.33718	4.3769	4.27756
40.2539	4.9929	4.80251	4.40228	4.44637	4.33527
40.4297	5.04336	4.83941	4.46222	4.52252	4.38876
40.6055	5.09746	4.88131	4.52376	4.59018	4.43274
40.7812	5.14811	4.91743	4.59745	4.64767	4.48703
40.957	5.20067	4.96412	4.67481	4.70952	4.54857
41.1328	5.25251	5.01603	4.74614	4.77266	4.60358
41.3086	5.30108	5.07202	4.81248	4.83825	4.66143
41.4844	5.35347	5.1228	4.87617	4.89397	4.72056
41.6602	5.406	5.17406	4.94452	4.94383	4.79174
41.8359	5.44689	5.22975	5.0009	4.99454	4.85464
42.0117	5.48332	5.28851	5.06271	5.04195	4.90937
42.1875	5.52795	5.36484	5.13297	5.0821	4.97509
42.3633	5.58003	5.44657	5.1936	5.11795	5.0457
42.5391	5.62536	5.5189	5.26065	5.15543	5.11115
42.7148	5.66738	5.58572	5.32122	5.20887	5.16544
42.8906	5.69852	5.65282	5.37186	5.27278	5.21031
43.0664	5.72743	5.71208	5.4342	5.33518	5.26337
43.2422	5.75452	5.77181	5.49659	5.39224	5.32274
43.418	5.78693	5.83237	5.54508	5.45368	5.39166
43.5938	5.82364	5.88652	5.58972	5.51016	5.45094
43.7695	5.86911	5.92504	5.63323	5.57548	5.50511
43.9453	5.91978	5.96937	5.69238	5.63086	5.55655
44.1211	5.95435	6.00551	5.73468	5.68739	5.61885
44.2969	6.00728	6.03998	5.78068	5.74517	5.6784
44.4727	6.0615	6.07865	5.82911	5.8057	5.74103
44.6484	6.11922	6.11869	5.87942	5.86509	5.80809
44.8242	6.18007	6.14931	5.94661	5.9306	5.86768
45	6.22595	6.17537	6.00629	5.97967	5.92156
45.1758	6.27399	6.20643	6.04901	6.02639	5.96786
45.3516	6.32633	6.23765	6.09954	6.07257	6.01053
45.5273	6.37384	6.26833	6.14046	6.11496	6.06052
45.7031	6.41607	6.29198	6.18399	6.1503	6.11131
45.8789	6.45308	6.32777	6.2274	6.1859	6.16015
46.0547	6.48427	6.36704	6.26632	6.21561	6.19507
46.2305	6.51675	6.41097	6.31135	6.24493	6.22044
46.4062	6.55115	6.45872	6.35164	6.27686	6.24244
46.582	6.58244	6.50287	6.37533	6.31365	6.27208
46.7578	6.60527	6.53901	6.40785	6.35435	6.31009
46.9336	6.62637	6.57611	6.44059	6.40549	6.35001
47.1094	6.64883	6.61276	6.47638	6.44807	6.39185
47.2852	6.6641	6.64719	6.51497	6.48729	6.43882
47.4609	6.68443	6.69051	6.55562	6.52886	6.48734
47.6367	6.71378	6.73128	6.59119	6.56869	6.52832
47.8125	6.75331	6.75771	6.62279	6.59543	6.55735
47.9883	6.79883	6.78744	6.66644	6.6203	6.59137
48.1641	6.84362	6.81702	6.70857	6.64528	6.62855
48.3398	6.87522	6.84253	6.73113	6.66774	6.66381
48.5156	6.91614	6.88001	6.77161	6.69847	6.69699
48.6914	6.94364	6.91626	6.80268	6.73703	6.72271
48.8672	6.97448	6.93657	6.84072	6.76884	6.74535
49.043	6.99003	6.94768	6.88426	6.79852	6.76508
49.2188	6.99862	6.96301	6.90915	6.81393	6.7773
49.3945	7.01429	6.98076	6.92866	6.82992	6.79453
49.5703	7.0294	6.99967	6.94919	6.85852	6.81155
49.7461	7.03628	7.01322	6.97233	6.88036	6.8187
49.9219	7.03737	7.02487	6.9977	6.90315	6.82772
50.0977	7.0461	7.039	7.02129	6.93188	6.84021
50.2734	7.05973	7.04957	7.04134	6.94484	6.85054
50.4492	7.06706	7.05552	7.05112	6.95978	6.86405
50.625	7.06392	7.0541	7.05585	6.96922	6.88195
50.8008	7.06509	7.0469	7.05182	6.98442	6.90359
50.9766	7.06078	7.04409	7.0548	6.99416	6.91894
51.1523	7.05897	7.04449	7.05508	7.01235	6.93418
51.3281	7.05619	7.04029	7.05657	7.02099	6.93578
51.5039	7.04604	7.03652	7.06026	7.03854	6.93705
51.6797	7.04699	7.03227	7.06321	7.04215	6.9372
51.8555	7.05275	7.02327	7.06528	7.03668	6.92646
52.0312	7.06745	7.02386	7.06396	7.0317	6.92435
52.207	7.08868	7.02873	7.06758	7.03233	6.92455
52.3828	7.09968	7.02124	7.07095	7.02573	6.92547
52.5586	7.10047	7.02729	7.07658	7.00729	6.91812
52.7344	7.10424	7.03448	7.08207	6.99602	6.92076
52.9102	7.10528	7.03254	7.07835	6.98463	6.90587
53.0859	7.09209	7.02116	7.08784	6.97243	6.89173
53.2617	7.07279	7.01967	7.09439	6.96145	6.87882
53.4375	7.06888	7.01346	7.08887	6.9436	6.86319
53.6133	7.05155	7.00341	7.0824	6.9325	6.85287
53.7891	7.03411	6.99724	7.08143	6.92491	6.83739
53.9648	7.0248	6.99177	7.08082	6.89808	6.81979
54.1406	7.01752	6.98798	7.07716	6.87919	6.80239
54.3164	7.02509	6.98003	7.07166	6.86499	6.78463
54.4922	7.01842	6.95874	7.06143	6.84183	6.76069
54.668	6.99949	6.92861	7.04195	6.82111	6.74928
54.8438	6.98011	6.89937	7.02122	6.79174	6.72795
55.0195	6.95888	6.87286	6.98801	6.77072	6.70646
55.1953	6.92858	6.85833	6.95305	6.75342	6.68406
55.3711	6.893	6.83278	6.91395	6.72954	6.65979
55.5469	6.87072	6.79974	6.87082	6.70519	6.63237
55.7227	6.84556	6.76181	6.83382	6.67146	6.60468
55.8984	6.83078	6.72768	6.78858	6.63959	6.56613
56.0742	6.81918	6.69955	6.74438	6.60474	6.53057
56.25	6.8054	6.66775	6.69963	6.56887	6.50113
56.4258	6.79771	6.63203	6.6568	6.52984	6.46626
56.6016	6.77272	6.59668	6.60853	6.48723	6.43074
56.7773	6.74556	6.57482	6.5617	6.43963	6.38589
56.9531	6.71783	6.54226	6.51682	6.39103	6.34034
57.1289	6.68745	6.50264	6.46302	6.34925	6.27975
57.3047	6.65597	6.45665	6.41881	6.30654	6.2209
57.4805	6.62639	6.4141	6.37205	6.26033	6.15876
57.6562	6.59346	6.36951	6.32122	6.21747	6.09416
57.832	6.54383	6.32676	6.2704	6.17881	6.03347
58.0078	6.51518	6.28853	6.2231	6.12252	5.96102
58.1836	6.48382	6.25335	6.17564	6.06536	5.8886
58.3594	6.44761	6.21836	6.13365	6.01765	5.82483
58.5352	6.41029	6.17387	6.09432	5.96671	5.76568
58.7109	6.35257	6.11872	6.05121	5.91328	5.71252
58.8867	6.28756	6.07883	5.9997	5.85581	5.66418
59.0625	6.22883	6.04654	5.94684	5.80185	5.60432
59.2383	6.1669	6.00856	5.8868	5.75072	5.55922
59.4141	6.11134	5.96642	5.82212	5.70113	5.50143
59.5898	6.05627	5.91423	5.76079	5.64271	5.44766
59.7656	6.00412	5.8632	5.69872	5.58783	5.39503
59.9414	5.94572	5.81141	5.64011	5.52034	5.33942
60.1172	5.89444	5.76715	5.56607	5.45954	5.29173
60.293	5.84525	5.71601	5.49433	5.39349	5.24941
60.4688	5.7942	5.65016	5.42624	5.33213	5.20605
60.6445	5.74992	5.59103	5.36465	5.26828	5.15936
60.8203	5.69935	5.53185	5.30327	5.20853	5.10431
60.9961	5.65371	5.46942	5.25153	5.12894	5.04714
61.1719	5.59816	5.39379	5.19085	5.05803	4.9835
61.3477	5.5398	5.30606	5.11836	4.9834	4.90723
61.5234	5.47776	5.21355	5.05496	4.90975	4.82543
61.6992	5.41325	5.12787	4.99033	4.83588	4.73966
61.875	5.34498	5.04955	4.92332	4.75959	4.6611
62.0508	5.27596	4.97465	4.84846	4.6922	4.59581
62.2266	5.21305	4.89969	4.78235	4.61108	4.51883
62.4023	5.13862	4.82723	4.71204	4.54124	4.44198
62.5781	5.06906	4.74076	4.63543	4.47521	4.37172
62.7539	4.99725	4.65623	4.57216	4.40205	4.29006
62.9297	4.92714	4.57328	4.50122	4.33517	4.20887
63.1055	4.85927	4.49846	4.42976	4.26816	4.12366
63.2812	4.80239	4.42486	4.35406	4.19935	4.04091
63.457	4.74619	4.34285	4.28714	4.12562	3.9508
63.6328	4.69135	4.26234	4.21261	4.05687	3.85844
63.8086	4.63592	4.18031	4.12913	3.98427	3.78255
63.9844	4.56979	4.10142	4.04212	3.91885	3.69985
64.1602	4.5087	4.03918	3.95016	3.84662	3.62251
64.3359	4.45123	3.96642	3.85595	3.76946	3.54772
64.5117	4.39452	3.88461	3.76777	3.68792	3.46997
64.6875	4.33782	3.79369	3.68598	3.60973	3.38908
64.8633	4.27436	3.71129	3.59759	3.52388	3.32265
65.0391	4.19468	3.62797	3.50319	3.43981	3.24354
65.2148	4.10425	3.53292	3.40465	3.34249	3.16553
65.3906	4.00164	3.43833	3.29289	3.25645	3.08067
65.5664	3.89637	3.34691	3.18465	3.16425	2.99474
65.7422	3.78172	3.25742	3.07639	3.07312	2.90271
65.918	3.66733	3.1756	2.96606	2.97266	2.80231
66.0938	3.55059	3.08823	2.85302	2.88247	2.71023
66.2695	3.4413	3.00107	2.74347	2.78965	2.61326
66.4453	3.33581	2.90757	2.64108	2.69504	2.50893
66.6211	3.22664	2.81616	2.52928	2.5996	2.4138
66.7969	3.12132	2.71759	2.42556	2.48662	2.31741
66.9727	3.00845	2.62172	2.32304	2.36641	2.21759
67.1484	2.90105	2.52342	2.21072	2.24643	2.1177
67.3242	2.79582	2.43122	2.09502	2.12188	2.01708
67.5	2.68672	2.33876	1.98765	1.99471	1.90833
67.6758	2.58943	2.2369	1.87992	1.87776	1.78666
67.8516	2.48968	2.14504	1.76304	1.76347	1.67711
68.0273	2.39358	2.05269	1.64289	1.65654	1.56661
68.2031	2.28525	1.96031	1.53331	1.55759	1.45156
68.3789	2.20315	1.87785	1.43044	1.45486	1.34583
68.5547	2.12055	1.78391	1.3372	1.35279	1.24832
68.7305	2.03243	1.68677	1.24962	1.2586	1.15928
68.9062	1.94983	1.58226	1.16228	1.16756	1.07489
69.082	1.8576	1.48642	1.08038	1.08031	0.99526
69.2578	1.75926	1.38934	1.01181	0.99805	0.90663
69.4336	1.67158	1.30139	0.94405	0.92538	0.83577
69.6094	1.59901	1.22608	0.88082	0.86242	0.76171
69.7852	1.53393	1.14782	0.82163	0.80862	0.6851
69.9609	1.46736	1.07664	0.75764	0.74842	0.60903
70.1367	1.40658	1.01287	0.69599	0.69322	0.54321
70.3125	1.35463	0.95673	0.64491	0.65707	0.48782
70.4883	1.32271	0.90834	0.60095	0.61321	0.43736
70.6641	1.28673	0.87318	0.56053	0.57148	0.39825
70.8398	1.2373	0.83493	0.52705	0.51689	0.3703
71.0156	1.1973	0.79338	0.48899	0.45453	0.33561
71.1914	1.15408	0.75895	0.45311	0.40901	0.30123
71.3672	1.11807	0.7242	0.41732	0.3583	0.27861
71.543	1.08608	0.7061	0.38935	0.31173	0.26514
71.7188	1.04671	0.68069	0.3625	0.26682	0.24502
71.8945	1.01152	0.66336	0.33146	0.22405	0.21944
72.0703	0.97427	0.65312	0.30285	0.18111	0.2055
72.2461	0.93946	0.62677	0.27716	0.15136	0.18846
72.4219	0.89925	0.60085	0.26008	0.11365	0.17767
72.5977	0.87165	0.57651	0.24186	0.07531	0.16364
72.7734	0.82559	0.55324	0.22914	0.04021	0.14467
72.9492	0.78563	0.52114	0.21028	0.00519	0.13157
73.125	0.74357	0.49499	0.1954	-0.01678	0.11407
73.3008	0.70656	0.47854	0.17585	-0.03353	0.0956
73.4766	0.67323	0.45792	0.15816	-0.04254	0.09278
73.6523	0.64573	0.44244	0.14935	-0.03898	0.08328
73.8281	0.63517	0.41936	0.13849	-0.03251	0.0677
74.0039	0.60993	0.39535	0.11851	-0.02342	0.05529
74.1797	0.58495	0.3863	0.09963	-0.02287	0.045
74.3555	0.56243	0.37095	0.0927	-0.0266	0.03141
74.5312	0.54771	0.35889	0.08709	-0.02374	0.02112
74.707	0.54862	0.34543	0.08654	-0.02653	0.01222
74.8828	0.52919	0.33986	0.09381	-0.03173	0.00276
75.0586	0.50814	0.31871	0.09886	-0.04565	-0.00513
75.2344	0.49313	0.29202	0.08869	-0.05916	-0.02233
75.4102	0.47456	0.27005	0.08948	-0.06545	-0.03319
75.5859	0.4641	0.24825	0.08366	-0.07124	-0.02607
75.7617	0.44769	0.2463	0.08566	-0.07319	-0.01851
75.9375	0.42787	0.23338	0.08598	-0.08317	-0.02594
76.1133	0.41118	0.22987	0.0895	-0.09615	-0.02828
76.2891	0.40157	0.21395	0.08719	-0.0979	-0.03048
76.4648	0.39134	0.19466	0.08128	-0.10142	-0.03323
76.6406	0.38241	0.17903	0.07764	-0.1191	-0.02814
76.8164	0.37294	0.16837	0.06633	-0.12877	-0.02944
76.9922	0.35588	0.16556	0.06423	-0.12813	-0.03183
77.168	0.34466	0.16266	0.06039	-0.12216	-0.03064
77.3438	0.32588	0.16823	0.05426	-0.10546	-0.02895
77.5195	0.30547	0.17749	0.04996	-0.10035	-0.01556
77.6953	0.2735	0.1582	0.05464	-0.08246	-0.00508
77.8711	0.2548	0.15157	0.0646	-0.07135	0.00321
78.0469	0.24254	0.14402	0.06365	-0.06538	0.02185
78.2227	0.21616	0.13926	0.05845	-0.05969	0.02809
78.3984	0.20098	0.14225	0.06701	-0.04907	0.03066
78.5742	0.18775	0.1348	0.07196	-0.05041	0.03721
78.75	0.17747	0.13466	0.06665	-0.03063	0.04617
78.9258	0.17058	0.13505	0.07215	-0.02199	0.04256
79.1016	0.14657	0.13349	0.07383	-0.01545	0.03781
79.2773	0.13253	0.12213	0.07353	-0.01748	0.03103
79.4531	0.11634	0.10828	0.06767	-0.00858	0.02424
79.6289	0.10158	0.09354	0.06157	-0.00598	0.02433
79.8047	0.09503	0.08554	0.06068	0.00459	0.02242
79.9805	0.0829	0.08636	0.06516	0.00724	0.01806
80.1562	0.07357	0.08469	0.06943	0.01166	0.01185
80.332	0.06406	0.08339	0.07012	0.01346	0.01429
80.5078	0.06407	0.07351	0.07008	0.01002	0.01409
80.6836	0.05816	0.06614	0.06348	0.0021	0.0169
80.8594	0.05607	0.06538	0.06579	-0.0074	0.02489
81.0352	0.04778	0.06641	0.06961	-0.01124	0.02459
81.2109	0.04436	0.06139	0.06589	-0.01557	0.01912
81.3867	0.04227	0.05417	0.06515	-0.01414	0.01503
81.5625	0.03197	0.04893	0.05339	-0.01733	0.02111
81.7383	0.02531	0.04795	0.05122	-0.02039	0.02336
81.9141	0.01794	0.03607	0.03085	-0.02085	0.01863
82.0898	0.02624	0.03898	0.02234	-0.02716	0.024
82.2656	0.0305	0.04233	0.01743	-0.02599	0.01976
82.4414	0.03519	0.05175	0.01532	-0.02028	0.01077
82.6172	0.04777	0.06437	0.0162	-0.01877	0.00395
82.793	0.04775	0.07066	0.0096	-0.02021	-0.00829
82.9688	0.04769	0.08022	0.00046038	-0.01025	-0.01828
83.1445	0.05494	0.08786	-0.00984	-0.00607	-0.03235
83.3203	0.06161	0.09542	-0.01836	0.00609	-0.03516
83.4961	0.07231	0.09512	-0.02951	0.01261	-0.04093
83.6719	0.07519	0.09613	-0.04591	0.01783	-0.03832
83.8477	0.0687	0.08816	-0.04473	0.02086	-0.03293
84.0234	0.07044	0.08407	-0.03279	0.02698	-0.02136
84.1992	0.06469	0.08858	-0.02745	0.02517	-0.0101
84.375	0.0651	0.08588	-0.01708	0.02534	0.00117
84.5508	0.06478	0.07892	-0.01472	0.00395	0.00621
84.7266	0.0603	0.07833	-0.0078	-0.00521	0.00852
84.9023	0.04596	0.07582	-0.0043	-0.00714	0.00681
85.0781	0.03522	0.07023	0.00322	-0.01504	0.00951
85.2539	0.02021	0.05724	0.01721	-0.01838	0.00771
85.4297	0.00966	0.04902	0.00826	-0.02051	0.00752
85.6055	-0.00919	0.0438	0.01155	-0.02071	0.01231
85.7812	-0.0245	0.04133	0.00706	-0.02443	0.01735
85.957	-0.03086	0.04671	0.0013	-0.02379	0.01387
86.1328	-0.04751	0.04598	-0.0072	-0.0263	0.00171
86.3086	-0.05403	0.05503	-0.00631	-0.02725	-0.00419
86.4844	-0.06002	0.06718	-0.00472	-0.02866	-0.01042
86.6602	-0.08029	0.07502	-0.0156	-0.0339	-0.02723
86.8359	-0.09402	0.08116	-0.02109	-0.02816	-0.0445
87.0117	-0.11199	0.08871	-0.02607	-0.02218	-0.06727
87.1875	-0.11256	0.09958	-0.03486	-0.01974	-0.07855
87.3633	-0.10209	0.1074	-0.04139	-0.01726	-0.08794
87.5391	-0.09214	0.11601	-0.04392	-0.01512	-0.08748
87.7148	-0.08604	0.11726	-0.05631	-0.01247	-0.08639
87.8906	-0.08464	0.12408	-0.05583	-0.01597	-0.07971
88.0664	-0.08234	0.1261	-0.05639	-0.01596	-0.07787
88.2422	-0.0791	0.1271	-0.05564	-0.01658	-0.07484
88.418	-0.07494	0.12708	-0.05358	-0.01785	-0.07064
88.5938	-0.06984	0.12605	-0.0502	-0.01976	-0.06526
88.7695	-0.06382	0.12399	-0.0455	-0.0223	-0.0587
88.9453	-0.05686	0.12091	-0.03949	-0.02549	-0.05096
89.1211	-0.04898	0.11681	-0.03217	-0.02932	-0.04205
89.2969	-0.04016	0.1117	-0.02353	-0.03379	-0.03196
89.4727	-0.03042	0.10556	-0.01357	-0.03889	-0.02069
89.6484	-0.01974	0.0984	-0.0023	-0.04464	-0.00824
89.8242	-0.00813	0.09022	0.01029	-0.05103	0.00539
90	0.00441	0.08103	0.02419	-0.05806	0.02019
		--	--	--	--
		--	--	--	--
		--	--	--
		--	--	--
			--	--
				--
				--
				--
				--
				--
				--
				--
				--
				--
				--
				--

## Sheet: Figure 2 c
Y [nm]	Phase [°]
	A	B	C	D	E
0.17578	-0.34365	--	--	--	--
0.35156	-0.31418	--	--	--	--
0.52734	-0.28613	--	--	--	--
0.70313	-0.2595	--	--	--	--
0.87891	-0.23429	--	--	--	--
1.05469	-0.2105	--	--	--	--
1.23047	-0.18813	--	--	--	--
1.40625	-0.16718	--	--	--	--
1.58203	-0.14766	--	--	--	--
1.75781	-0.12955	--	--	--	--
1.93359	-0.11286	--	--	--	--
2.10938	-0.0976	--	--	--	--
2.28516	-0.08375	--	--	--	--
2.46094	-0.06705	--	--	--	--
2.63672	-0.05619	--	--	--	--
2.8125	-0.04897	--	--	--	--
2.98828	-0.04326	--	--	--	--
3.16406	-0.03828	0.36224	--	--	--
3.33984	-0.03192	0.35797	--	--	--
3.51563	-0.02391	0.35414	--	--	--
3.69141	-0.01715	0.35074	--	-0.06384	--
3.86719	-0.01089	0.34778	--	-0.06705	--
4.04297	-0.00497	0.34526	0.05766	-0.0699	--
4.21875	0.0038	0.34318	0.05641	-0.07238	--
4.39453	0.01047	0.34153	0.05571	-0.0745	--
4.57031	0.0125	0.34033	0.05555	-0.07625	--
4.74609	0.01169	0.33955	0.05593	-0.07764	--
4.92188	0.01288	0.33922	0.05686	-0.07867	0.09392
5.09766	0.01621	0.33932	0.05833	-0.07933	0.08536
5.27344	0.01728	0.33986	0.06035	-0.07963	0.07725
5.44922	0.01592	0.34468	0.0629	-0.07956	0.06961
5.625	0.01429	0.34986	0.06601	-0.07913	0.06241
5.80078	0.01413	0.35344	0.06965	-0.07834	0.05568
5.97656	0.01584	0.35329	0.07384	-0.08993	0.0494
6.15234	0.01528	0.35047	0.07857	-0.09006	0.04358
6.32813	0.01086	0.35047	0.08288	-0.08285	0.03822
6.50391	0.00615	0.35242	0.08634	-0.07762	0.03331
6.67969	-6.14093e-05	0.34788	0.09069	-0.07372	0.02886
6.85547	-0.00436	0.3388	0.10271	-0.07267	0.02486
7.03125	-0.00505	0.32793	0.11225	-0.07462	0.02132
7.20703	-0.0068	0.32051	0.1175	-0.07232	0.0138
7.38281	-0.00946	0.31192	0.12271	-0.06827	0.01513
7.55859	-0.01008	0.2994	0.12684	-0.06253	0.01967
7.73438	-0.00788	0.28315	0.13368	-0.05446	0.02004
7.91016	-0.00428	0.26433	0.14306	-0.04488	0.01561
8.08594	-0.00162	0.24942	0.15462	-0.0405	0.01244
8.26172	0.00398	0.23422	0.16666	-0.03734	0.00574
8.4375	0.01292	0.20977	0.17983	-0.02342	0.00238
8.61328	0.02308	0.18492	0.19029	-0.01033	-0.00108
8.78906	0.03492	0.16961	0.19105	-0.00424	-0.000613815
8.96484	0.04289	0.15847	0.18984	-0.00565	-0.000177577
9.14063	0.04722	0.14996	0.19743	-0.00855	-0.00574
9.31641	0.04897	0.15375	0.20605	-0.01064	-0.01473
9.49219	0.05354	0.16743	0.20586	-0.01753	-0.0176
9.66797	0.06142	0.18257	0.1987	-0.02096	-0.02027
9.84375	0.06758	0.19637	0.19346	-0.02074	-0.02452
10.0195	0.0715	0.20757	0.19118	-0.02306	-0.0285
10.1953	0.07394	0.21461	0.19188	-0.01612	-0.02929
10.3711	0.07143	0.21759	0.19158	-0.000337229	-0.03285
10.5469	0.06685	0.2219	0.18911	0.00433	-0.04042
10.7227	0.06377	0.22245	0.18181	0.000713741	-0.04073
10.8984	0.05633	0.21514	0.17458	-0.00895	-0.03723
11.0742	0.04929	0.20675	0.17116	-0.02246	-0.03686
11.25	0.04467	0.19903	0.16593	-0.03135	-0.03856
11.4258	0.03649	0.18984	0.15977	-0.03304	-0.04255
11.6016	0.02569	0.17855	0.15684	-0.03149	-0.04805
11.7773	0.01875	0.16682	0.15101	-0.03216	-0.05309
11.9531	0.02003	0.1562	0.1422	-0.03126	-0.05949
12.1289	0.02267	0.14354	0.13463	-0.0303	-0.06469
12.3047	0.02346	0.12338	0.13214	-0.03052	-0.06451
12.4805	0.02676	0.09922	0.13453	-0.02577	-0.06712
12.6562	0.02934	0.07914	0.14183	-0.02001	-0.06551
12.832	0.03305	0.06412	0.14638	-0.02137	-0.05678
13.0078	0.03531	0.05215	0.14301	-0.02721	-0.04088
13.1836	0.03203	0.0396	0.13677	-0.03125	-0.0345
13.3594	0.02837	0.03135	0.13068	-0.02781	-0.039
13.5352	0.02792	0.02631	0.12748	-0.01542	-0.03823
13.7109	0.03253	0.02323	0.12777	-0.00264	-0.03082
13.8867	0.03904	0.02012	0.1219	0.0051	-0.02682
14.0625	0.04654	0.01449	0.10941	0.01002	-0.0226
14.2383	0.05289	0.00654	0.09992	0.01572	-0.01755
14.4141	0.05576	-0.00169	0.10005	0.02151	-0.01631
14.5898	0.05153	-0.00583	0.1004	0.0193	-0.01771
14.7656	0.04471	-0.00817	0.09936	0.00393	-0.01694
14.9414	0.03982	-0.01614	0.10233	-0.00815	-0.00778
15.1172	0.03351	-0.02461	0.1072	-0.01753	-0.00117
15.293	0.02578	-0.03595	0.10646	-0.02486	-0.00686
15.4688	0.01974	-0.05057	0.09867	-0.03449	-0.02303
15.6445	0.01346	-0.06114	0.08795	-0.04544	-0.03328
15.8203	0.00554	-0.06713	0.07736	-0.05909	-0.03393
15.9961	-0.000657125	-0.08088	0.06394	-0.07312	-0.03293
16.1719	-0.00582	-0.10044	0.04894	-0.08368	-0.03541
16.3477	-0.0165	-0.1173	0.03991	-0.09605	-0.03867
16.5234	-0.03307	-0.12913	0.03462	-0.11252	-0.04044
16.6992	-0.05178	-0.13614	0.02602	-0.13135	-0.04487
16.875	-0.0699	-0.14377	0.02031	-0.14931	-0.04291
17.0508	-0.08661	-0.15864	0.01016	-0.16199	-0.03832
17.2266	-0.10483	-0.18031	-0.00324	-0.17697	-0.03442
17.4023	-0.1234	-0.20047	-0.01298	-0.18999	-0.03799
17.5781	-0.13962	-0.21849	-0.02171	-0.20443	-0.04323
17.7539	-0.15282	-0.24248	-0.02763	-0.22491	-0.0419
17.9297	-0.16174	-0.26081	-0.03371	-0.2432	-0.04325
18.1055	-0.16482	-0.27155	-0.05061	-0.2595	-0.04501
18.2812	-0.1642	-0.28714	-0.06972	-0.26652	-0.04669
18.457	-0.16796	-0.30651	-0.0787	-0.27602	-0.05905
18.6328	-0.17596	-0.32405	-0.08323	-0.30254	-0.08055
18.8086	-0.18269	-0.34752	-0.08604	-0.33343	-0.1057
18.9844	-0.1834	-0.38576	-0.08588	-0.35857	-0.13496
19.1602	-0.17935	-0.4247	-0.09277	-0.37657	-0.15916
19.3359	-0.17768	-0.45345	-0.11623	-0.39681	-0.17729
19.5117	-0.17894	-0.47721	-0.14476	-0.41959	-0.20098
19.6875	-0.17936	-0.49712	-0.1702	-0.44427	-0.23343
19.8633	-0.17991	-0.51895	-0.19356	-0.47161	-0.27257
20.0391	-0.18429	-0.54721	-0.21594	-0.51545	-0.31558
20.2148	-0.19049	-0.58763	-0.25323	-0.57411	-0.36514
20.3906	-0.20009	-0.64015	-0.31889	-0.65232	-0.42354
20.5664	-0.21533	-0.7021	-0.40535	-0.74234	-0.48305
20.7422	-0.24155	-0.77769	-0.50007	-0.836	-0.54363
20.918	-0.28302	-0.87178	-0.59969	-0.93368	-0.60064
21.0938	-0.34473	-0.98413	-0.69979	-1.04204	-0.66333
21.2695	-0.42755	-1.11418	-0.80101	-1.16182	-0.74226
21.4453	-0.5258	-1.26332	-0.90313	-1.29538	-0.82555
21.6211	-0.63384	-1.42483	-1.01601	-1.44085	-0.91348
21.7969	-0.75268	-1.59559	-1.14384	-1.5957	-1.0052
21.9727	-0.88062	-1.77967	-1.28318	-1.74528	-1.09984
22.1484	-1.01572	-1.96954	-1.43014	-1.87809	-1.19853
22.3242	-1.15954	-2.1674	-1.58855	-2.00673	-1.30038
22.5	-1.31567	-2.38283	-1.754	-2.14076	-1.40701
22.6758	-1.48664	-2.61842	-1.92128	-2.27846	-1.5194
22.8516	-1.66747	-2.86926	-2.08951	-2.4116	-1.63336
23.0273	-1.85272	-3.1323	-2.25712	-2.53839	-1.7487
23.2031	-2.0398	-3.39561	-2.4305	-2.66273	-1.86465
23.3789	-2.22729	-3.64722	-2.61351	-2.7802	-1.9717
23.5547	-2.41266	-3.89366	-2.80063	-2.88976	-2.07839
23.7305	-2.59195	-4.14216	-2.97916	-2.9952	-2.19053
23.9062	-2.76519	-4.39363	-3.14787	-3.10077	-2.29723
24.082	-2.93201	-4.64933	-3.31054	-3.20568	-2.39919
24.2578	-3.0936	-4.90474	-3.46727	-3.31569	-2.49181
24.4336	-3.25014	-5.16255	-3.6218	-3.42854	-2.58293
24.6094	-3.40479	-5.42159	-3.77872	-3.54203	-2.66821
24.7852	-3.55773	-5.67417	-3.92662	-3.64038	-2.73943
24.9609	-3.71083	-5.91539	-4.05622	-3.72247	-2.80623
25.1367	-3.86355	-6.14763	-4.17279	-3.80865	-2.87109
25.3125	-4.01369	-6.37376	-4.27285	-3.90746	-2.94211
25.4883	-4.15742	-6.59228	-4.35744	-4.0109	-3.01817
25.6641	-4.29192	-6.79926	-4.44466	-4.1145	-3.09716
25.8398	-4.41825	-6.98787	-4.54367	-4.2219	-3.17931
26.0156	-4.53951	-7.15723	-4.64408	-4.32399	-3.26309
26.1914	-4.65461	-7.31326	-4.7368	-4.41593	-3.34826
26.3672	-4.76284	-7.45843	-4.826	-4.511	-3.42944
26.543	-4.86329	-7.59167	-4.92618	-4.62162	-3.50448
26.7188	-4.95496	-7.71176	-5.03052	-4.7461	-3.57739
26.8945	-5.03456	-7.81447	-5.13435	-4.86822	-3.65709
27.0703	-5.09809	-7.89135	-5.24303	-4.98837	-3.75355
27.2461	-5.14169	-7.9389	-5.36142	-5.11366	-3.87089
27.4219	-5.16375	-7.95692	-5.48641	-5.23859	-3.99111
27.5977	-5.1664	-7.94849	-5.61465	-5.35018	-4.10085
27.7734	-5.1516	-7.92216	-5.74215	-5.45256	-4.2043
27.9492	-5.12135	-7.88272	-5.86431	-5.55735	-4.29932
28.125	-5.0777	-7.8281	-5.97836	-5.66787	-4.37772
28.3008	-5.01976	-7.75689	-6.08534	-5.77989	-4.44967
28.4766	-4.94405	-7.6633	-6.18078	-5.89087	-4.51541
28.6523	-4.84877	-7.53611	-6.2659	-5.98843	-4.57165
28.8281	-4.73779	-7.37074	-6.34106	-6.05653	-4.62205
29.0039	-4.61229	-7.16969	-6.39413	-6.08354	-4.67283
29.1797	-4.47674	-6.94109	-6.41599	-6.07371	-4.7262
29.3555	-4.33408	-6.69695	-6.40836	-6.04308	-4.77503
29.5312	-4.18846	-6.44902	-6.37983	-5.99926	-4.81194
29.707	-4.04094	-6.20229	-6.33801	-5.9454	-4.83493
29.8828	-3.89151	-5.9515	-6.27689	-5.88115	-4.83787
30.0586	-3.74079	-5.69076	-6.17955	-5.80281	-4.81299
30.2344	-3.58764	-5.41751	-6.03481	-5.69152	-4.77038
30.4102	-3.42877	-5.12874	-5.83863	-5.53749	-4.72074
30.5859	-3.26437	-4.83069	-5.60772	-5.34934	-4.66446
30.7617	-3.09756	-4.53483	-5.35909	-5.13811	-4.59725
30.9375	-2.9278	-4.24928	-5.09713	-4.91966	-4.5165
31.1133	-2.75247	-3.97711	-4.82532	-4.71384	-4.41807
31.2891	-2.57216	-3.71567	-4.54449	-4.52832	-4.29473
31.4648	-2.38845	-3.455	-4.2496	-4.35481	-4.13941
31.6406	-2.20514	-3.19316	-3.93846	-4.17415	-3.94712
31.8164	-2.02588	-2.93323	-3.61342	-3.9656	-3.73358
31.9922	-1.85065	-2.67457	-3.28149	-3.72978	-3.51711
32.168	-1.67641	-2.42048	-2.95794	-3.48505	-3.30209
32.3438	-1.50189	-2.16931	-2.65442	-3.24787	-3.08533
32.5195	-1.32794	-1.92243	-2.37691	-3.02749	-2.86691
32.6953	-1.15698	-1.67975	-2.12573	-2.8222	-2.64672
32.8711	-0.99428	-1.44045	-1.89938	-2.62406	-2.42584
33.0469	-0.84484	-1.20567	-1.68801	-2.41874	-2.20554
33.2227	-0.70626	-0.97631	-1.49089	-2.19857	-1.98004
33.3984	-0.57821	-0.75947	-1.31493	-1.96684	-1.74829
33.5742	-0.45955	-0.56185	-1.16645	-1.73239	-1.51915
33.75	-0.35012	-0.38458	-1.04669	-1.50959	-1.30771
33.9258	-0.25026	-0.22701	-0.94731	-1.30475	-1.1255
34.1016	-0.15821	-0.09153	-0.85677	-1.11928	-0.96798
34.2773	-0.06544	0.0267	-0.76622	-0.95135	-0.82616
34.4531	0.03241	0.1309	-0.67131	-0.7898	-0.68936
34.6289	0.13236	0.22357	-0.57608	-0.62915	-0.55213
34.8047	0.22725	0.30495	-0.49346	-0.47541	-0.42051
34.9805	0.31615	0.37386	-0.42653	-0.33764	-0.30061
35.1562	0.40149	0.43651	-0.36843	-0.22278	-0.18536
35.332	0.48408	0.49515	-0.30776	-0.12665	-0.06953
35.5078	0.56549	0.5548	-0.23906	-0.03614	0.04867
35.6836	0.6475	0.61289	-0.16121	0.05351	0.16054
35.8594	0.73015	0.66288	-0.07902	0.14293	0.25261
36.0352	0.81515	0.70877	0.0032	0.23334	0.31818
36.2109	0.89984	0.76093	0.07583	0.32331	0.36385
36.3867	0.98012	0.81843	0.13078	0.40539	0.39932
36.5625	1.05357	0.87809	0.17111	0.47004	0.42912
36.7383	1.11899	0.93171	0.2054	0.51129	0.4551
36.9141	1.18013	0.97765	0.24585	0.53619	0.47955
37.0898	1.2382	1.01551	0.30056	0.5559	0.51156
37.2656	1.29292	1.04864	0.36799	0.58533	0.55744
37.4414	1.34759	1.08279	0.43099	0.63495	0.60786
37.6172	1.39915	1.11457	0.47468	0.70381	0.64456
37.793	1.44131	1.1409	0.49588	0.77608	0.65814
37.9688	1.47179	1.16269	0.50576	0.83011	0.65232
38.1445	1.4921	1.17525	0.52047	0.85751	0.63989
38.3203	1.50735	1.17842	0.54802	0.86397	0.63627
38.4961	1.52456	1.18572	0.59405	0.86152	0.65143
38.6719	1.54417	1.20019	0.65574	0.86999	0.67902
38.8477	1.56193	1.21874	0.71532	0.90137	0.70485
39.0234	1.57668	1.23863	0.76066	0.95332	0.72567
39.1992	1.5904	1.25935	0.79213	1.0119	0.751
39.375	1.60383	1.2762	0.81425	1.06325	0.78881
39.5508	1.61647	1.28267	0.83646	1.09816	0.82582
39.7266	1.63096	1.28359	0.86382	1.10724	0.854
39.9023	1.6469	1.28047	0.90082	1.09562	0.87535
40.0781	1.66575	1.27975	0.94178	1.08364	0.89653
40.2539	1.68984	1.29015	0.97741	1.08756	0.92467
40.4297	1.7168	1.31468	1.00214	1.11319	0.96005
40.6055	1.74478	1.34306	1.01365	1.14661	0.9996
40.7812	1.77517	1.36432	1.01672	1.17297	1.03913
40.957	1.81012	1.37815	1.02544	1.18451	1.07275
41.1328	1.85091	1.3942	1.04497	1.18313	1.10711
41.3086	1.89107	1.41628	1.07031	1.17764	1.14482
41.4844	1.92835	1.44288	1.09109	1.18081	1.18186
41.6602	1.9645	1.47013	1.10234	1.19872	1.21244
41.8359	1.99722	1.49743	1.10628	1.22588	1.23431
42.0117	2.02236	1.52604	1.11077	1.25612	1.25693
42.1875	2.04232	1.55824	1.12589	1.28981	1.28251
42.3633	2.05821	1.5905	1.15503	1.32615	1.3022
42.5391	2.0695	1.61537	1.19744	1.36075	1.31141
42.7148	2.08067	1.63825	1.24332	1.38845	1.31702
42.8906	2.09826	1.66576	1.28029	1.40891	1.32117
43.0664	2.12271	1.69457	1.30504	1.41854	1.33463
43.2422	2.15176	1.72467	1.32309	1.42153	1.35702
43.418	2.18374	1.75985	1.34582	1.43194	1.37466
43.5938	2.21447	1.78944	1.38246	1.45708	1.37963
43.7695	2.23673	1.80869	1.43687	1.49298	1.36943
43.9453	2.25211	1.82465	1.49562	1.5295	1.35438
44.1211	2.2659	1.83674	1.54383	1.56243	1.34912
44.2969	2.28444	1.84381	1.57404	1.58899	1.35802
44.4727	2.30941	1.84849	1.586	1.60463	1.37601
44.6484	2.34022	1.8535	1.58392	1.60543	1.39928
44.8242	2.37497	1.85841	1.57918	1.59699	1.42201
45	2.40628	1.86471	1.5823	1.59639	1.43593
45.1758	2.42975	1.87531	1.59917	1.60642	1.44008
45.3516	2.44694	1.89065	1.62254	1.62282	1.44268
45.5273	2.45917	1.90177	1.64471	1.64107	1.4449
45.7031	2.47266	1.89887	1.65972	1.651	1.45188
45.8789	2.49169	1.88605	1.66619	1.65058	1.46646
46.0547	2.51338	1.87514	1.66377	1.64938	1.48625
46.2305	2.5332	1.87007	1.65976	1.65753	1.51612
46.4062	2.54648	1.87004	1.66151	1.67324	1.54589
46.582	2.55205	1.87404	1.67575	1.68847	1.56507
46.7578	2.55297	1.88295	1.70178	1.69902	1.57868
46.9336	2.55462	1.90635	1.72312	1.70568	1.58794
47.1094	2.5612	1.93924	1.732	1.70814	1.59295
47.2852	2.57328	1.96258	1.73358	1.70586	1.59504
47.4609	2.58699	1.9725	1.73229	1.70504	1.59082
47.6367	2.5984	1.96973	1.7384	1.71367	1.57981
47.8125	2.60148	1.95486	1.7514	1.72788	1.57088
47.9883	2.59482	1.94184	1.76474	1.73818	1.5679
48.1641	2.58422	1.94242	1.77305	1.73701	1.57294
48.3398	2.57547	1.95233	1.7794	1.72305	1.58068
48.5156	2.57198	1.96173	1.79091	1.70817	1.58568
48.6914	2.57119	1.9699	1.80148	1.69687	1.58478
48.8672	2.56986	1.97813	1.80623	1.68397	1.57889
49.043	2.56923	1.98042	1.81063	1.67992	1.5724
49.2188	2.56569	1.97406	1.81449	1.69129	1.56816
49.3945	2.56232	1.96184	1.81435	1.70025	1.56319
49.5703	2.56442	1.95151	1.81096	1.69691	1.56201
49.7461	2.56911	1.9463	1.807	1.68662	1.55927
49.9219	2.57522	1.94559	1.80354	1.66816	1.55501
50.0977	2.58355	1.94893	1.79881	1.64834	1.55228
50.2734	2.59126	1.9528	1.7921	1.6359	1.55211
50.4492	2.59688	1.95215	1.79231	1.63011	1.55749
50.625	2.59594	1.94656	1.80171	1.62904	1.56191
50.8008	2.59268	1.93815	1.81503	1.63338	1.56259
50.9766	2.59136	1.92709	1.81953	1.64011	1.5624
51.1523	2.59237	1.91434	1.81022	1.63544	1.55766
51.3281	2.59503	1.89732	1.79729	1.61603	1.54469
51.5039	2.59855	1.87405	1.79075	1.58998	1.52457
51.6797	2.6019	1.85262	1.79726	1.56518	1.50483
51.8555	2.60526	1.83313	1.81475	1.54964	1.49779
52.0312	2.60931	1.81546	1.83498	1.54668	1.50451
52.207	2.61556	1.80463	1.85508	1.55232	1.51599
52.3828	2.62193	1.79354	1.8751	1.56156	1.52454
52.5586	2.62746	1.77542	1.88805	1.56882	1.52952
52.7344	2.63434	1.7551	1.89056	1.57214	1.53237
52.9102	2.64122	1.73141	1.882	1.56605	1.52899
53.0859	2.64956	1.70285	1.86418	1.55157	1.51975
53.2617	2.65975	1.67726	1.8457	1.5372	1.50778
53.4375	2.66895	1.65967	1.83607	1.52572	1.4932
53.6133	2.67561	1.64808	1.83186	1.51309	1.47926
53.7891	2.67686	1.63793	1.82921	1.502	1.47754
53.9648	2.67276	1.63022	1.82396	1.49661	1.47722
54.1406	2.66492	1.62389	1.80876	1.48677	1.47433
54.3164	2.65402	1.6129	1.78086	1.46546	1.46469
54.4922	2.64105	1.59683	1.74615	1.43636	1.44518
54.668	2.62744	1.57837	1.71891	1.4056	1.41684
54.8438	2.61446	1.56081	1.69999	1.37831	1.38245
55.0195	2.60421	1.54607	1.68531	1.35517	1.34752
55.1953	2.59903	1.53221	1.67167	1.33067	1.32066
55.3711	2.5948	1.52123	1.66258	1.30004	1.30003
55.5469	2.58682	1.51231	1.66191	1.27384	1.27216
55.7227	2.57498	1.50559	1.65955	1.25858	1.23641
55.8984	2.56531	1.49507	1.64803	1.24947	1.19806
56.0742	2.56262	1.47569	1.62518	1.24529	1.16156
56.25	2.56618	1.45299	1.60221	1.2442	1.12531
56.4258	2.5726	1.43173	1.58482	1.23486	1.09828
56.6016	2.57699	1.40304	1.57294	1.21318	1.0858
56.7773	2.57822	1.37266	1.56116	1.17754	1.08334
56.9531	2.57699	1.34477	1.54911	1.13561	1.07647
57.1289	2.57269	1.31139	1.52924	1.10228	1.05372
57.3047	2.56452	1.28121	1.49499	1.09145	1.01858
57.4805	2.55433	1.26584	1.45517	1.10405	0.97971
57.6562	2.54606	1.25656	1.42017	1.12693	0.94561
57.832	2.54107	1.24648	1.39269	1.14138	0.91796
58.0078	2.53788	1.23585	1.36691	1.13196	0.89464
58.1836	2.53419	1.22672	1.3328	1.09526	0.86977
58.3594	2.52468	1.21481	1.28668	1.03581	0.84047
58.5352	2.51087	1.1985	1.22678	0.96653	0.8062
58.7109	2.4967	1.18144	1.15855	0.91181	0.77126
58.8867	2.48315	1.16464	1.09471	0.88084	0.74092
59.0625	2.4709	1.14741	1.03829	0.86828	0.71896
59.2383	2.45815	1.1303	0.98606	0.87254	0.69682
59.4141	2.44411	1.10958	0.93805	0.88411	0.66828
59.5898	2.42544	1.08545	0.8931	0.88162	0.62603
59.7656	2.40289	1.05369	0.84897	0.85108	0.56983
59.9414	2.38012	1.00972	0.79633	0.79061	0.51094
60.1172	2.36148	0.95369	0.73717	0.71287	0.46148
60.293	2.34735	0.89851	0.67974	0.64202	0.42632
60.4688	2.33324	0.85568	0.62737	0.59214	0.40503
60.6445	2.31651	0.82519	0.58011	0.55997	0.39348
60.8203	2.29584	0.8011	0.53899	0.54169	0.3714
60.9961	2.27202	0.78351	0.49824	0.52583	0.32897
61.1719	2.24827	0.76529	0.4458	0.5032	0.27364
61.3477	2.22616	0.73925	0.3742	0.46707	0.22089
61.5234	2.20416	0.70713	0.29134	0.41855	0.18319
61.6992	2.18405	0.67457	0.21596	0.35689	0.16165
61.875	2.16471	0.6383	0.16564	0.28391	0.15115
62.0508	2.14416	0.59966	0.13749	0.20851	0.14373
62.2266	2.12076	0.56072	0.11421	0.14021	0.13137
62.4023	2.09047	0.52301	0.07912	0.08809	0.11495
62.5781	2.05543	0.48642	0.02816	0.05262	0.08952
62.7539	2.02038	0.44642	-0.0388	0.02283	0.05476
62.9297	1.98662	0.39641	-0.11233	-0.00621	0.0224
63.1055	1.95683	0.33265	-0.18305	-0.03635	-0.00248
63.2812	1.93062	0.26223	-0.24607	-0.06508	-0.02438
63.457	1.90598	0.19793	-0.29482	-0.08557	-0.05032
63.6328	1.8818	0.14221	-0.32297	-0.10335	-0.08209
63.8086	1.85895	0.09435	-0.33358	-0.12874	-0.12468
63.9844	1.83767	0.04804	-0.33719	-0.16442	-0.18315
64.1602	1.8149	0.0012	-0.3464	-0.20319	-0.25356
64.3359	1.78877	-0.0438	-0.36603	-0.23455	-0.32551
64.5117	1.76137	-0.09013	-0.39769	-0.25607	-0.39004
64.6875	1.73316	-0.13977	-0.43896	-0.274	-0.44161
64.8633	1.70503	-0.19151	-0.48008	-0.3004	-0.48127
65.0391	1.67825	-0.24168	-0.51519	-0.3377	-0.51625
65.2148	1.65305	-0.2882	-0.54475	-0.3877	-0.5498
65.3906	1.62824	-0.3357	-0.57873	-0.45068	-0.58258
65.5664	1.60221	-0.39274	-0.61846	-0.52189	-0.62024
65.7422	1.5728	-0.45572	-0.66257	-0.59105	-0.66883
65.918	1.54114	-0.51811	-0.71102	-0.65539	-0.73076
66.0938	1.50585	-0.58538	-0.77028	-0.71975	-0.80027
66.2695	1.466	-0.65671	-0.84865	-0.78809	-0.8725
66.4453	1.42215	-0.73005	-0.93722	-0.85857	-0.93972
66.6211	1.37405	-0.80733	-1.02541	-0.92699	-0.99503
66.7969	1.32292	-0.89381	-1.10651	-1.00053	-1.04873
66.9727	1.27031	-0.99101	-1.18489	-1.08802	-1.10122
67.1484	1.21801	-1.09279	-1.27174	-1.18545	-1.15168
67.3242	1.16609	-1.19162	-1.37683	-1.29083	-1.214
67.5	1.11276	-1.28209	-1.50017	-1.402	-1.29703
67.6758	1.05608	-1.36958	-1.6327	-1.51674	-1.40149
67.8516	0.99445	-1.46403	-1.76662	-1.63425	-1.53323
68.0273	0.92706	-1.56956	-1.8991	-1.75666	-1.6836
68.2031	0.85255	-1.6885	-2.03215	-1.88919	-1.84049
68.3789	0.7694	-1.82142	-2.16648	-2.03127	-1.991
68.5547	0.67917	-1.96819	-2.30866	-2.18953	-2.13188
68.7305	0.58695	-2.12638	-2.46401	-2.37029	-2.26963
68.9062	0.49251	-2.28706	-2.63301	-2.56464	-2.41325
69.082	0.39455	-2.44148	-2.81486	-2.75828	-2.57209
69.2578	0.29342	-2.58945	-3.01022	-2.94296	-2.7546
69.4336	0.19105	-2.74259	-3.21614	-3.12534	-2.95909
69.6094	0.0859	-2.913	-3.43418	-3.31623	-3.17657
69.7852	-0.02424	-3.10237	-3.66786	-3.52238	-3.39845
69.9609	-0.14255	-3.30218	-3.92595	-3.74528	-3.60977
70.1367	-0.26915	-3.50633	-4.21008	-3.98682	-3.80512
70.3125	-0.40492	-3.71716	-4.50612	-4.23972	-3.98098
70.4883	-0.54839	-3.93644	-4.78933	-4.48401	-4.13744
70.6641	-0.69735	-4.16617	-5.04676	-4.70188	-4.27668
70.8398	-0.85188	-4.40998	-5.27518	-4.88464	-4.402
71.0156	-1.01411	-4.66489	-5.48628	-5.0416	-4.51541
71.1914	-1.18113	-4.92419	-5.70096	-5.19049	-4.61649
71.3672	-1.34951	-5.1833	-5.92304	-5.34707	-4.71188
71.543	-1.51988	-5.44205	-6.14297	-5.51487	-4.79964
71.7188	-1.69194	-5.70417	-6.35117	-5.66502	-4.86835
71.8945	-1.86748	-5.96921	-6.52193	-5.77505	-4.90977
72.0703	-2.0448	-6.23129	-6.63421	-5.83439	-4.92248
72.2461	-2.22282	-6.48668	-6.68662	-5.84247	-4.90405
72.4219	-2.40042	-6.72955	-6.69151	-5.80846	-4.86658
72.5977	-2.57797	-6.95684	-6.66473	-5.75669	-4.82534
72.7734	-2.75184	-7.16897	-6.61745	-5.70701	-4.78566
72.9492	-2.91836	-7.36468	-6.54274	-5.65674	-4.73713
73.125	-3.07701	-7.54299	-6.43885	-5.58604	-4.67024
73.3008	-3.22509	-7.70167	-6.31005	-5.48143	-4.58157
73.4766	-3.36276	-7.83766	-6.15114	-5.34708	-4.47831
73.6523	-3.49036	-7.94836	-5.94964	-5.19803	-4.36252
73.8281	-3.61151	-8.02848	-5.71327	-5.04575	-4.24246
74.0039	-3.7261	-8.06994	-5.46173	-4.89043	-4.11994
74.1797	-3.83556	-8.06655	-5.21096	-4.73335	-3.99278
74.3555	-3.93835	-8.01667	-4.96634	-4.57902	-3.86721
74.5312	-4.03308	-7.921	-4.72255	-4.42151	-3.73767
74.707	-4.11677	-7.78714	-4.47827	-4.25436	-3.59986
74.8828	-4.18815	-7.62431	-4.23178	-4.07454	-3.45093
75.0586	-4.24786	-7.42853	-3.98423	-3.88579	-3.29981
75.2344	-4.29591	-7.19261	-3.74795	-3.6986	-3.1525
75.4102	-4.33178	-6.92043	-3.52929	-3.52751	-3.01232
75.5859	-4.35485	-6.6208	-3.32949	-3.38517	-2.88232
75.7617	-4.36504	-6.30079	-3.15229	-3.26633	-2.75129
75.9375	-4.35995	-5.97012	-3.00077	-3.14572	-2.62425
76.1133	-4.33694	-5.63591	-2.86732	-3.01801	-2.50526
76.2891	-4.29433	-5.306	-2.74083	-2.88637	-2.39538
76.4648	-4.23151	-4.982	-2.62721	-2.76131	-2.29903
76.6406	-4.15038	-4.66362	-2.53004	-2.64908	-2.22096
76.8164	-4.05781	-4.35867	-2.43706	-2.55056	-2.15809
76.9922	-3.95036	-4.07826	-2.33583	-2.46697	-2.10075
77.168	-3.82359	-3.82042	-2.22931	-2.39112	-2.04193
77.3438	-3.67609	-3.58292	-2.12812	-2.31562	-1.98324
77.5195	-3.51117	-3.36504	-2.03515	-2.24711	-1.92388
77.6953	-3.33338	-3.16267	-1.9435	-2.18642	-1.87088
77.8711	-3.14424	-2.9739	-1.84864	-2.12873	-1.81966
78.0469	-2.94769	-2.79795	-1.74861	-2.06465	-1.77071
78.2227	-2.7459	-2.63418	-1.64607	-1.98727	-1.72031
78.3984	-2.53962	-2.47552	-1.54482	-1.90056	-1.66557
78.5742	-2.32803	-2.31365	-1.44206	-1.80801	-1.60513
78.75	-2.11523	-2.15013	-1.3421	-1.714	-1.53146
78.9258	-1.90393	-1.99653	-1.24016	-1.61914	-1.45448
79.1016	-1.69711	-1.85683	-1.13412	-1.52034	-1.38587
79.2773	-1.49944	-1.7189	-1.02894	-1.41827	-1.32603
79.4531	-1.31418	-1.57572	-0.91648	-1.31454	-1.26282
79.6289	-1.14206	-1.43133	-0.80077	-1.21349	-1.19397
79.8047	-0.97895	-1.2913	-0.70166	-1.11835	-1.1233
79.9805	-0.82733	-1.1583	-0.62249	-1.02589	-1.04583
80.1562	-0.68869	-1.03522	-0.55456	-0.93394	-0.97727
80.332	-0.56048	-0.92079	-0.48587	-0.83853	-0.91514
80.5078	-0.44337	-0.81542	-0.41201	-0.74345	-0.84597
80.6836	-0.34241	-0.7174	-0.34286	-0.66322	-0.77646
80.8594	-0.2625	-0.62929	-0.27855	-0.59163	-0.71426
81.0352	-0.20334	-0.55314	-0.22285	-0.52793	-0.65329
81.2109	-0.15581	-0.49175	-0.17084	-0.47924	-0.5877
81.3867	-0.11496	-0.4392	-0.12671	-0.44228	-0.51948
81.5625	-0.08233	-0.38753	-0.0952	-0.41307	-0.4501
81.7383	-0.05828	-0.34066	-0.07901	-0.38902	-0.39199
81.9141	-0.03827	-0.3021	-0.0715	-0.36436	-0.34482
82.0898	-0.02114	-0.27226	-0.06514	-0.33609	-0.29514
82.2656	-0.00699	-0.24901	-0.04888	-0.30497	-0.25118
82.4414	0.00314	-0.23342	-0.03458	-0.27959	-0.21504
82.6172	0.0098	-0.22022	-0.0345	-0.26063	-0.17843
82.793	0.01128	-0.20566	-0.03765	-0.2467	-0.14747
82.9688	0.01029	-0.19953	-0.04676	-0.23018	-0.13013
83.1445	0.0076	-0.20405	-0.05201	-0.21774	-0.12791
83.3203	0.00124	-0.2111	-0.04886	-0.20736	-0.12853
83.4961	-0.01024	-0.20916	-0.03114	-0.18794	-0.12194
83.6719	-0.02222	-0.19894	-0.01021	-0.16607	-0.11461
83.8477	-0.03019	-0.18714	9.28317e-05	-0.14546	-0.11517
84.0234	-0.03144	-0.17957	0.00145	-0.13142	-0.11759
84.1992	-0.03485	-0.17522	0.00507	-0.12121	-0.11394
84.375	-0.04072	-0.1725	0.01791	-0.11732	-0.11015
84.5508	-0.04271	-0.16924	0.03686	-0.11041	-0.10124
84.7266	-0.04049	-0.16432	0.04695	-0.10047	-0.08637
84.9023	-0.03777	-0.15955	0.0445	-0.09558	-0.08099
85.0781	-0.03616	-0.15522	0.04173	-0.08917	-0.08443
85.2539	-0.03428	-0.1454	0.03814	-0.07926	-0.08034
85.4297	-0.03256	-0.13494	0.04053	-0.06962	-0.06793
85.6055	-0.03225	-0.1254	0.04432	-0.06127	-0.05601
85.7812	-0.03152	-0.11446	0.04454	-0.0546	-0.05299
85.957	-0.02646	-0.10497	0.04212	-0.05413	-0.06156
86.1328	-0.01732	-0.10333	0.04261	-0.05354	-0.06396
86.3086	-0.00951	-0.10949	0.04015	-0.04433	-0.05171
86.4844	-0.00397	-0.11891	0.03369	-0.03289	-0.03851
86.6602	0.00492	-0.12573	0.02245	-0.02988	-0.03266
86.8359	0.01675	-0.12591	0.00779	-0.02877	-0.0359
87.0117	0.02586	-0.12262	-0.00119	-0.02544	-0.0476
87.1875	0.03372	-0.12349	-0.00537	-0.01826	-0.05231
87.3633	0.035	-0.12528	-0.000835855	-0.01833	-0.0474
87.5391	0.02845	-0.12631	0.00856	-0.01598	-0.03923
87.7148	0.01949	-0.12743	0.01706	-0.00835	-0.03466
87.8906	0.01207	-0.12915	0.02009	-0.00233	-0.03348
88.0664	0.00789	-0.12505	0.02294	0.000125766	-0.02946
88.2422	0.00305	-0.11999	0.02616	0.00177	-0.02511
88.418	-0.00245	-0.11398	0.02977	0.0026	-0.02042
88.5938	-0.00861	-0.10701	0.03375	0.00261	-0.0154
88.7695	-0.01542	-0.09909	0.03811	0.00182	-0.01006
88.9453	-0.02289	-0.09021	0.04286	0.00021865	-0.00438
89.1211	-0.03102	-0.08038	0.04798	-0.0022	0.00163
89.2969	-0.0398	-0.06959	0.05349	-0.00542	0.00798
89.4727	-0.04925	-0.05785	0.05937	-0.00946	0.01465
89.6484	-0.05934	-0.04515	0.06563	-0.0143	0.02166
89.8242	-0.0701	-0.03149	0.07228	-0.01996	0.02899
90	-0.08151	-0.01688	0.0793	-0.02643	0.03666
		--	--	--	--
		--	--	--	--
		--	--	--	--
		--	--	--	--
		--	--	--	--
		--	--	--	--
		--	--	--	--
		--	--	--	--
		--	--	--	--
		--	--	--	--
		--	--	--	--
		--	--	--	--
		--	--	--	--
		--	--	--	--
		--	--	--	--
		--	--	--	--
		--	--	--	--
			--	--	--
			--	--	--
			--	--	--
			--		--
			--		--
					--
					--
					--
					--
					--

## Sheet: Figure 4
Original data of the box plot
W_soft [nm]
M1	M2	B1	B2
11.25	10.9	10.7	7.7
8.48	9.7	9.69	8.2
12.19	10.6	8.28	5.8
7.66	8	6.5	7.4
11.35	7.6	7.5	7.3
11.63	9.4	6.88	9.8
11.13	10.6	11.98	7.3
10.31	6.3	7.72	7.5
11.24	8.5	8.92	7.6
10.7	8.1	7.36	13.5
8.49	6.9	10.78	11
7.77	7.9	8.23	9.4
7.32	6.4	10.61	7.5
6.68	12.4	9.17	8.4
7.73	5.9	10.14	9.4
11.25	8.8	11.46	9.8
7.85	11.5	8.61	8.2
8.43	11.8	9.35	11.5
6.57	7.7	9.27	7.1
9.92	9.2	11.09	6.7
11.36
11.67
8.67
9.85
10.43
6.02

## Sheet: Figure 5 c
Original W_soft data of the box plot, derived from uniform (straight) filaments.						Original W_soft data of the box plot, derived from from thicker bead-like structures on filaments with a beads-on-a-string morphology					Functional dependence of the temperature variation of the characteristic length scale of a liquid layer on the surface of a crystal, as predicted by three different phenomena.
W_soft [nm]						W_soft [nm]					∆T [℃]	Blue dotted	Blue solid	Red		∆T [℃]	Black
RT (green)→	100℃→	80℃→	60℃→	RT		100℃	80℃	60℃	RT		1	45	40	700.738		757	1
6.46	14.7	15.94	9.19	11.25		15.91	16.59	10.42	10.33		2	35.7165	35.3611	351.219		378.5	2
7.3	10.65	16.18	6.36	8.48		10.78	19.41	9.02	8.05		3	31.2013	32.6476	234.715		252.333	3
7.99	10.24	14.83	9.44	12.19		13.57	15.93	12.99	7.09		4	28.3482	30.7223	176.466		189.25	4
5.05	11.76	11.89	9.67	7.66		16.15	17.2	9.89	5.79		5	26.3162	29.2289	141.517		151.4	5
5.12	14	11.53	10.27	11.35		13.81	14.98	8.24	5.68		6	24.7645	28.0087	118.22		126.167	6
4.89	13.56	21.02	10.9	11.63		14.58	15.96	10.43	6.41		7	23.5241	26.977	101.58		108.143	7
7.78	13.08	13.3	9.32	11.13		19	14.15	10.08	8.82		8	22.5	26.0834	89.1016		94.625	8
6.38	13.3	12.87	7.82	10.31		15.11	15.72	7.83	5.29		9	21.6337	25.2951	79.3969		84.1111	9
8.28	9.96	19	8.13	11.24		9.76	16.53	12.85	6.17		10	20.8871	24.59	71.6339		75.7	10
8.6	12.98	17.7	10.99	10.7		14.05	17.82	7.19	8.26		11	20.234	23.9521	65.2832		68.8182	11
9	20.58	13.3	11.91	8.49		19.3	7.07	10.64	4.9		12	19.6556	23.3698	59.9918		63.0833	12
7.49	18.35	10.6	10.18	7.77		24.5	12.89	10.02	4.97		13	19.1381	22.8341	55.515		58.2308	13
7.93	15.56	12.81	8.42	7.32		21.56	11.42	9.46	7.35		14	18.6711	22.3382	51.6784		54.0714	14
9.6	18.43	8.97	10.67	6.68		21.1	11.53	10.06	8.63		15	18.2466	21.8764	48.354		50.4667	15
8.62	17.6	9.22	7.66	7.73		22.67	9.08	6.19	8.35		16	17.8583	21.4445	45.4457		47.3125	16
6.97		14.38	6.93	11.25		13.84	12.58	11.39	5.77		17	17.501	21.0388	42.8801		44.5294	17
10.3		14.84	11.24	7.85		10.92	23.1	11.75	6.65		18	17.1707	20.6562	40.6001		42.0556	18
8.13		16	9.06	8.43		24.05	19.76	10.13	6.63		19	16.864	20.2944	38.5606		39.8421	19
		21.84	11.42	6.57		25.35	21.55	8.16	7.96		20	16.5781	19.9511	36.7255		37.85	20
		20.73	9.15	9.92		13.6	24.66	11.26	13.24		21	16.3107	19.6246	35.0656		36.0476	21
		15.75	11.5	11.36		11.2	19.6	8.59	8.87		22	16.0597	19.3133	33.557		34.4091	22
		13.7	10.19	11.67		10.84	14.18	12.03			23	15.8235	19.0158	32.18		32.913	23
		11.82	11.49	8.67		20.91	14.16	11.21			24	15.6006	18.7309	30.9182		31.5417	24
		19.82	10.38	9.85		17.53	15.95	9.82			25	15.3898	18.4577	29.7578		30.28	25
		13.37	10.75	10.43		12.31	17.51	13.17			26	15.1899	18.1953	28.6869		29.1154	26
		10.04	10.68	6.02		16.75	14.66	6.72			27	15	17.9427	27.6958		28.037	27
		16.84	11.01				10.55	7.74			28	14.8193	17.6993	26.7758		27.0357	28
		14.49	11.2				11.03	8.96			29	14.6469	17.4644	25.9196		26.1034	29
		9.96	9.79				15.29	12.08			30	14.4823	17.2376	25.1208		25.2333	30
		16.18	11.82					11.74			31	14.3249	17.0181	24.3739		24.4194	31
		9.36	7.76					8.18			32	14.1741	16.8056	23.674		23.6562	32
		11.13						7.19			33	14.0295	16.5997	23.0168		22.9394	33
								10.67			34	13.8905	16.3999	22.3986		22.2647	34
								9.88			35	13.757	16.2059	21.816		21.6286	35
											36	13.6284	16.0174	21.2661		21.0278	36
											37	13.5045	15.834	20.7462		20.4595	37
											38	13.385	15.6555	20.2539		19.9211	38
											39	13.2696	15.4817	19.7872		19.4103	39
											40	13.1581	15.3123	19.344		18.925	40
											41	13.0502	15.147	18.9228		18.4634	41
											42	12.9458	14.9857	18.5219		18.0238	42
											43	12.8447	14.8283	18.1399		17.6046	43
											44	12.7466	14.6744	17.7755		17.2046	44
											45	12.6515	14.524	17.4275		16.8222	45
											46	12.5591	14.3769	17.095		16.4565	46
											47	12.4694	14.233	16.7768		16.1064	47
											48	12.3822	14.0921	16.4721		15.7708	48
											49	12.2974	13.9541	16.1802		15.449	49
											50	12.2149	13.8189	15.9001		15.14	50
											51	12.1345	13.6863	15.6312		14.8431	51
											52	12.0562	13.5564	15.3729		14.5577	52
											53	11.9799	13.4289	15.1246		14.283	53
											54	11.9055	13.3038	14.8858		14.0185	54
											55	11.8329	13.181	14.6558		13.7636	55
											56	11.7621	13.0604	14.4343		13.5179	56
											57	11.6929	12.942	14.2207		13.2807	57
											58	11.6253	12.8256	14.0148		13.0517	58
											59	11.5592	12.7112	13.816		12.8305	59
											60	11.4946	12.5987	13.6241		12.6167	60
											61	11.4315	12.4881	13.4387		12.4098	61
											62	11.3697	12.3792	13.2595		12.2097	62
											63	11.3092	12.2722	13.0861		12.0159	63
											64	11.25	12.1668	12.9185		11.8281	64
											65	11.192	12.063	12.7561		11.6462	65
											66	11.1352	11.9608	12.5989		11.4697	66
											67	11.0795	11.8602	12.4466		11.2985	67
											68	11.0249	11.761	12.299		11.1324	68
											69	10.9714	11.6633	12.1559		10.971	69
											70	10.9189	11.567	12.017		10.8143	70
											71	10.8674	11.4721	11.8823		10.662	71
											72	10.8169	11.3785	11.7515		10.5139	72
											73	10.7673	11.2862	11.6245		10.3699	73
											74	10.7185	11.1951	11.5011		10.2297	74
											75	10.6707	11.1053	11.3812		10.0933	75
											76	10.6237	11.0167	11.2646		9.96053	76
											77	10.5775	10.9292	11.1513		9.83117	77
											78	10.5321	10.8428	11.0411		9.70513	78
											79	10.4875	10.7576	10.9338		9.58228	79
											80	10.4436	10.6734	10.8295		9.4625	80
											81	10.4004	10.5902	10.7279		9.34568	81
											82	10.358	10.5081	10.6289		9.23171	82
											83	10.3162	10.427	10.5326		9.12048	83
											84	10.2751	10.3469	10.4387		9.0119	84
											85	10.2347	10.2676	10.3472		8.90588	85
											86	10.1948	10.1894	10.2581		8.80233	86
											87	10.1556	10.112	10.1712		8.70115	87
											88	10.117	10.0355	10.0864		8.60227	88
											89	10.079	9.9599	10.0037		8.50562	89
											90	10.0415	9.88512	9.92308		8.41111	90
											91	10.0046	9.81117	9.84439		8.31868	91
											92	9.9682	9.73803	9.7676		8.22826	92
											93	9.93234	9.66568	9.69265		8.13978	93
											94	9.89699	9.5941	9.61949		8.05319	94
											95	9.86214	9.52328	9.54804		7.96842	95
											96	9.82778	9.4532	9.47827		7.88542	96
											97	9.79389	9.38385	9.41013		7.80412	97
											98	9.76046	9.31521	9.34356		7.72449	98
											99	9.72749	9.24726	9.27852		7.64646	99
											100	9.69496	9.18	9.21496		7.57	100
											101	9.66285	9.11341	9.15285		7.49505	101
											102	9.63117	9.04747	9.09214		7.42157	102
											103	9.5999	8.98218	9.0328		7.34951	103
											104	9.56903	8.91752	8.97478		7.27885	104
											105	9.53856	8.85347	8.91805		7.20952	105
											106	9.50847	8.79004	8.86257		7.14151	106
											107	9.47875	8.7272	8.80832		7.07477	107
											108	9.44941	8.66494	8.75526		7.00926	108
											109	9.42042	8.60326	8.70335		6.94495	109
											110	9.39179	8.54214	8.65258		6.88182	110
											111	9.3635	8.48157	8.6029		6.81982	111
											112	9.33555	8.42155	8.5543		6.75893	112
											113	9.30793	8.36206	8.50674		6.69912	113
											114	9.28063	8.3031	8.46021		6.64035	114
											115	9.25365	8.24465	8.41466		6.58261	115
											116	9.22699	8.1867	8.37009		6.52586	116
											117	9.20062	8.12926	8.32647		6.47009	117
											118	9.17456	8.0723	8.28378		6.41525	118
											119	9.14879	8.01582	8.24199		6.36134	119
											120	9.1233	7.95982	8.20108		6.30833	120
											121	9.0981	7.90428	8.16104		6.2562	121
											122	9.07317	7.8492	8.12184		6.20492	122
											123	9.04852	7.79456	8.08347		6.15447	123
											124	9.02413	7.74037	8.04591		6.10484	124
											125	9	7.68662	8.00913		6.056	125
											126	8.97613	7.63329	7.97313		6.00794	126
											127	8.95251	7.58038	7.93789		5.96063	127
											128	8.92913	7.52789	7.90339		5.91406	128
											129	8.906	7.47581	7.86961		5.86822	129
											130	8.8831	7.42413	7.83655		5.82308	130
											131	8.86044	7.37285	7.80419		5.77863	131
											132	8.83801	7.32196	7.7725		5.73485	132
											133	8.8158	7.27145	7.74149		5.69173	133
											134	8.79382	7.22132	7.71114		5.64925	134
											135	8.77205	7.17156	7.68143		5.60741	135
											136	8.7505	7.12217	7.65235		5.56618	136
											137	8.72916	7.07314	7.62389		5.52555	137
											138	8.70802	7.02446	7.59604		5.48551	138
											139	8.68709	6.97614	7.56879		5.44604	139
											140	8.66636	6.92817	7.54213		5.40714	140
											141	8.64582	6.88053	7.51605		5.36879	141
											142	8.62548	6.83324	7.49053		5.33099	142
											143	8.60532	6.78627	7.46557		5.29371	143
											144	8.58536	6.73963	7.44116		5.25694	144
											145	8.56557	6.69332	7.41729		5.22069	145
